# Supplementary material for: Synthetic lethal combinations of low-toxicity drugs for breast cancer identified in silico by genetic screens in yeast
Source: Oncotarget. 2018 Nov 20;9(91):36379–91. doi: 10.18632/oncotarget.26372 (PMC6284748; doi:10.18632/oncotarget.26372)
Supplement: Supplementary file 2 [file oncotarget-09-36379-s002.xlsx]

## Sheet: 119 Indications
	Indication_Name
1	Adenocarcinoma
2	Adenomatous Polyposis Coli
3	Adrenocortical Carcinoma
4	Anus Neoplasms
5	Astrocytoma
6	Biliary Tract Neoplasms
7	Brain Neoplasms
8	Breast Neoplasms
9	Carcinoid Tumor
10	Carcinoma
11	Carcinoma, Adenosquamous
12	Carcinoma, Hepatocellular
13	Carcinoma, Large Cell
14	Carcinoma, Non-Small-Cell Lung
15	Carcinoma, Pancreatic Ductal
16	Carcinoma, Renal Cell
17	Carcinoma, Small Cell
18	Carcinoma, Squamous Cell
19	Carcinoma, Transitional Cell
20	Cholangiocarcinoma
21	Choroid Plexus Neoplasms
22	Colonic Neoplasms
23	Colorectal Neoplasms
24	Ependymoma
25	Esophageal Neoplasms
26	Extranodal NK-T-Cell Lymphoma, Nasal and Nasal-Type
27	Eye Neoplasms
28	Fallopian Tube Neoplasms
29	Gallbladder Neoplasms
30	Gastrointestinal Neoplasms
31	Gastrointestinal Stromal Tumors
32	Genital Neoplasms, Male
33	Germinoma
34	Gestational Trophoblastic Disease
35	Glioblastoma
36	Gliosarcoma
37	Head and Neck Neoplasms
38	Hematologic Neoplasms
39	Hepatoblastoma
40	Histiocytosis, Langerhans-Cell
41	Hodgkin Disease
42	Kidney Neoplasms
43	Leiomyosarcoma
44	Leukemia
45	Leukemia, Basophilic, Acute
46	Leukemia, B-Cell
47	Leukemia, Eosinophilic, Acute
48	Leukemia, Erythroblastic, Acute
49	Leukemia, Lymphocytic, Acute
50	Leukemia, Lymphocytic, Chronic
51	Leukemia, Monocytic, Acute
52	Leukemia, Myeloid, Acute
53	Leukemia, Myeloid, Chronic
54	Leukemia, Myelomonocytic, Acute
55	Leukemia, Myelomonocytic, Chronic
56	Leukemia, Promyelocytic, Acute
57	Leukemia, T-Cell
58	Leukemia-Lymphoma, Adult T-Cell
59	Lung Neoplasms
60	Lymphoma
61	Lymphoma, B-Cell
62	Lymphoma, B-Cell, Marginal Zone
63	Lymphoma, Follicular
64	Lymphoma, Large B-Cell, Diffuse
65	Lymphoma, Large-Cell, Anaplastic
66	Lymphoma, Mantle-Cell
67	Lymphoma, Non-Hodgkin
68	Lymphoma, T-Cell
69	Lymphoma, T-Cell, Cutaneous
70	Lymphoma, T-Cell, Peripheral
71	Malignant Glioma
72	Medulloblastoma
73	Melanoma
74	Meningeal Carcinomatosis
75	Mesothelioma
76	Mouth Neoplasms
77	Multiple Myeloma
78	Myelodysplastic Syndromes
79	Nasopharyngeal Neoplasms
80	Neoplasms, Basal Cell
81	Neoplasms, Connective and Soft Tissue
82	Neoplasms, Germ Cell and Embryonal
83	Neoplasms, Plasma Cell
84	Neuroblastoma
85	Neuroectodermal Tumors
86	Neuroendocrine Tumors
87	Oligodendroglioma
88	Osteosarcoma
89	Otorhinolaryngologic Neoplasms
90	Ovarian Neoplasms
91	Pancreatic Neoplasms
92	Peritoneal Neoplasms
93	Pharyngeal Neoplasms
94	Prostatic Neoplasms
95	Rectal Neoplasms
96	Retinal Neoplasms
97	Retinoblastoma
98	Rhabdoid Tumor
99	Rhabdomyosarcoma
100	Salivary Gland Neoplasms
101	Sarcoma, Ewing
102	Sarcoma, Soft Tissue
103	Skin Neoplasms
104	Small Cell Lung Carcinoma
105	Solid tumors
106	Stomach Neoplasms
107	Supratentorial Neoplasms
108	Teratoma
109	Testicular Neoplasms
110	Thoracic Neoplasms
111	Thyroid Neoplasms
112	Trophoblastic Neoplasms
113	Trophoblastic Tumor, Placental Site
114	Urinary Bladder Neoplasms
115	Urologic Neoplasms
116	Uterine Cervical Neoplasms
117	Uterine Neoplasms
118	Waldenstrom Macroglobulinemia
119	Wilms Tumor

## Sheet: 911 Combinations
	drug_comb_therapy_id	drug_comb_therapy_name	trialidentifier
1	579	5-Fluouracil + Amifostine + Cisplatin	NCT00274937
2	349	5-Fluouracil + Amifostine + Cisplatin + Vincristine	NCT00003994
3	197	5-Fluouracil + Bevacizumab + Carboplatin	NCT00588770
4	411	5-Fluouracil + Bevacizumab + Cetuximab + Leucovorin	NCT00252564
5	195	5-Fluouracil + Bevacizumab + Cisplatin	NCT00588770
6	283	5-Fluouracil + Bevacizumab + Cyclophosphamide + Docetaxel + Epirubicin	NCT01093235
7	260	5-Fluouracil + Bevacizumab + Cyclophosphamide + Docetaxel + Epirubicin + Trastuzumab	NCT00625898
8	170	5-Fluouracil + Bevacizumab + Leucovorin + Oxaliplatin	NCT00112918
9	523	5-Fluouracil + Capecitabine + Cisplatin + Pertuzumab + Trastuzumab	NCT01774786
10	524	5-Fluouracil + Capecitabine + Cisplatin + Trastuzumab	NCT01774786
11	196	5-Fluouracil + Carboplatin	NCT00588770
12	204	5-Fluouracil + Celecoxib + Leucovorin	NCT00085163
13	50	5-Fluouracil + Cetuximab + Cisplatin
14	55	5-Fluouracil + Cisplatin
15	48	5-Fluouracil + Cisplatin + Docetaxel
16	398	5-Fluouracil + Cisplatin + Doxorubicin + Irinotecan + Vincristine	NCT00980460
17	397	5-Fluouracil + Cisplatin + Doxorubicin + Vincristine	NCT00980460
18	22	5-Fluouracil + Cisplatin + Epirubicin
19	628	5-Fluouracil + Cisplatin + Epirubicin + Leucovorin + Somatostatin	NCT01053390
20	99	5-Fluouracil + Cisplatin + Etoposide + Leucovorin
21	145	5-Fluouracil + Cisplatin + G17DT immunogen	NCT00020787
22	100	5-Fluouracil + Cisplatin + Paclitaxel
23	251	5-Fluouracil + Cisplatin + Panitumumab	NCT01627379
24	396	5-Fluouracil + Cisplatin + Vincristine	NCT00980460
25	77	5-Fluouracil + Cyclophospamide + Methotrexate (CMF)
26	457	5-Fluouracil + Cyclophosphamide + DLBS1425 + Epirubicin	NCT01433562
27	70	5-Fluouracil + Cyclophosphamide + Docetaxel + Epirubicin
28	536	5-Fluouracil + Cyclophosphamide + Docetaxel + Epirubicin + Methotrexate	NCT00174707
29	259	5-Fluouracil + Cyclophosphamide + Docetaxel + Epirubicin + Trastuzumab	NCT00625898
30	7	5-Fluouracil + Cyclophosphamide + Doxorubicin (FAC)
31	331	5-Fluouracil + Cyclophosphamide + Doxorubicin + Paclitaxel (FAC + Paclitaxel)	NCT00129389
32	69	5-Fluouracil + Cyclophosphamide + Epirubicin (FEC)
33	150	5-Fluouracil + Cyclophosphamide + Epirubicin + Ixabepilone (FEC + Ixabepilone)	NCT00630032
34	223	5-Fluouracil + Cyclophosphamide + Epirubicin + Methotrexate	NCT00301925
35	192	5-Fluouracil + Cyclophosphamide + Epirubicin + Paclitaxel + Trastuzumab (FEC + Paclitaxel + Trastuzumab)	NCT00513292
36	73	5-Fluouracil + Cyclophosphamide + Methotrexate + Doxorubicin (CMF + Doxorubicin)
37	185	5-Fluouracil + Cyclophosphamide + Methotrexate + Exemestane + Tamoxifen + Triptorelin (CMF + Exemestan + Tamoxifene + Triptorelin)	NCT00066807
38	159	5-Fluouracil + Cyclophosphamide + Methotrexate + Tamoxifen (CMF + Tamoxifen)	NCT00002582
39	207	5-Fluouracil + Docetaxel + Hydroxyurea	NCT00117572
40	382	5-Fluouracil + Docetaxel + Leucovorin	NCT00776724
41	438	5-Fluouracil + Docetaxel + Oxaliplatin	NCT01206218
42	67	5-Fluouracil + Doxorubicin + Streptozocin
43	606	5-Fluouracil + Edrecolomab + Leucovorin	NCT00309517
44	311	5-Fluouracil + Eniluracil	NCT00003873
45	379	5-Fluouracil + Epirubicin + Leucovorin	NCT00776724
46	282	5-Fluouracil + Epirubicin + Trastuzumab	NCT00054587
47	61	5-Fluouracil + Irinotecan + Leucovorin
48	17	5-Fluouracil + Leucovorin
49	166	5-Fluouracil + Leucovorin + Levamisole	NCT00002593
50	773	5-Fluouracil + Leucovorin + Lobaplatin	NCT01034683
51	57	5-Fluouracil + Leucovorin + Oxaliplatin
52	290	5-Fluouracil + Leucovorin + Semaxanib	NCT00004252
53	23	5-Fluouracil + Mitomycin C	NCT00003596
54	244	5-Fluouracil + Oxaliplatin + Panitumumab	NCT00647530
55	291	5-Fluouracil + Semustine + Vincristine	NCT00427570
56	181	5-Fluouracil + Triacetyluridine	NCT00024427
57	381	5-Fluouracil + Vinorelbine + Leucovorin	NCT00776724
58	429	Abiraterone + Prednisone	NCT01591122
59	719	Acetylsalicylic acid + Lenalidomide + Melphalan + Prednisone	NCT00405756
60	517	Afatinib + Vinorelbine	NCT01125566
61	313	Affinitak + Carboplatin + Paclitaxel	NCT00017407
62	534	Affinitak + Gemcitabine	NCT00034268
63	540	Afitinib + Paclitaxel	NCT01085136
64	432	Aflibercept + Docetaxel	NCT00532155
65	374	Aflibercept + Gemcitabine	NCT00574275
66	698	Aldesleukin + Busulfan + Cyclophosphamide + Cytarabine + Daunorubicin + Etoposide + Filgrastim	NCT00004128
67	669	Aldesleukin + Carmustine + Cyclosporine + Cytarabine + Etoposide + Filgrastim + Interferon gamma 1b + Melphalan	NCT00070187
68	808	Aldesleukin + Ch14.18	NCT01704716
69	661	Aldesleukin + Cisplatin + Dacarbazine + Filgrastim + Interferon alpha 2a	NCT00006237
70	686	Aldesleukin + Cisplatin + Dacarbazine + Filgrastim + Interferon alpha 2b + Vinblastine	NCT00003027
71	575	Aldesleukin + Cisplatin + Dacarbazine + Interferon alpha 2b + Vinblastine	NCT00002882
72	638	Aldesleukin + Cyclophosphamide + Cytarabine + Etoposide + Filgrastim + Idarubicin + Melphalan	NCT00002945
73	659	Aldesleukin + Cytarabine + Daunorubicin + Dexamethasone + Filgrastim + Idarubicin + Thioguanine	NCT00002798
74	832	Aldesleukin + Interferon alpha 2a	NCT00502034
75	863	Aldesleukin + Ipilimumab	NCT01856023
76	683	Aldesleukin + Isotretinoin + Ch14.18 + Sargramostim	NCT01041638
77	784	Aldesleukin + Vemurafenib	NCT01683188
78	930	Alemtuzumab + Busulfan + Fludarabine	NCT00226512
79	813	Alemtuzumab + Cyclophosphamide + Fludarabine	NCT00564512
80	894	Alemtuzumab + Fludarabine	NCT00086580
81	641	Allovectin-7 + Dacarabazine	NCT00003647
82	148	Alpha-Tocopherol + Beta-Carotene	NCT00169845
83	286	AMG 386 + Carboplatin + Paclitaxel	NCT01493505
84	301	AMG 386 + Doxorubicin	NCT01281254
85	596	Amifostine + Melphalan	NCT00217438
86	574	Aminoglutethimide + Tamoxifen	NCT00309491
87	837	Amonafide + Cytarabine	NCT00715637
88	770	Amsacrine + Asparaginase + Cytarabine + Daunorubicin + Etoposide + Hydrocortisone + Methotrexate	NCT00003436
89	772	Amsacrine + Asparaginase + Cytarabine + Etoposide + Hydrocortisone + Methotrexate + Mitoxantrone	NCT00003436
90	783	Amsacrine + Carmustine + Cytarabine + Etoposide	NCT00002719
91	826	Amsacrine + Cyclophosphamide + Cytarabine + Daunorubicin + Etoposide + Filgrastim + Mitoxantrone + Thioguanine	NCT00002658
92	827	Amsacrine + Cyclophosphamide + Cytarabine + Daunorubicin + Etoposide + Filgrastim + Mitoxantrone + Thioguanine + Tretinoin	NCT00002658
93	818	Amsacrine + Cyclophosphamide + Cytarabine + Daunorubicin + Etoposide + Filgrastim + Thioguanine	NCT00002658
94	819	Amsacrine + Cyclophosphamide + Cytarabine + Daunorubicin + Etoposide + Filgrastim + Thioguanine + Tretinoin	NCT00002658
95	900	Amsacrine + Cytarabine	NCT01324063
96	830	Amsacrine + Cytarabine + Daunorubicin + Etoposide + Filgrastim + Idarubicin + Mitoxantrone + Thioguanine	NCT00002658
97	831	Amsacrine + Cytarabine + Daunorubicin + Etoposide + Filgrastim + Idarubicin + Mitoxantrone + Thioguanine + Tretinoin	NCT00002658
98	824	Amsacrine + Cytarabine + Daunorubicin + Etoposide + Filgrastim + Idarubicin + Thioguanine	NCT00002658
99	825	Amsacrine + Cytarabine + Daunorubicin + Etoposide + Filgrastim + Idarubicin + Thioguanine + Tretinoin	NCT00002658
100	822	Amsacrine + Cytarabine + Daunorubicin + Etoposide + Filgrastim + Mitoxantrone + Thioguanine	NCT00002658
101	828	Amsacrine + Cytarabine + Daunorubicin + Etoposide + Filgrastim + Mitoxantrone + Thioguanine	NCT00002658
102	823	Amsacrine + Cytarabine + Daunorubicin + Etoposide + Filgrastim + Mitoxantrone + Thioguanine + Tretinoin	NCT00002658
103	820	Amsacrine + Cytarabine + Daunorubicin + Etoposide + Filgrastim + Thioguanine	NCT00002658
104	821	Amsacrine + Cytarabine + Daunorubicin + Etoposide + Filgrastim + Thioguanine + Tretinoin	NCT00002658
105	769	Amsacrine + Cytarabine + Daunorubicin + Etoposide + Hydrocortisone + Methotrexate	NCT00003436
106	771	Amsacrine + Cytarabine + Etoposide + Hydrocortisone + Methotrexate + Mitoxantrone	NCT00003436
107	247	Anastrozole + Cyclophosphamide + Doxorubicin + Paclitaxel + Tamoxifen	NCT00005970
108	183	Anastrozole + Fulvestrant	NCT00075764
109	307	Anastrozole + Fulvestrant + Lapatinib	NCT00688194
110	168	Anastrozole + Tamoxifen	NCT01272037
111	810	Aplidine + Dexamethasone	NCT01102426
112	570	Arsenic Trioxide + Cytarabine + Daunorubicin + Mercaptopurine + Methotrexate + Tretinoin	NCT00003934
113	569	Arsenic Trioxide + Cytarabine + Daunorubicin + Tretinoin	NCT00003934
114	722	Arsenic trioxide + Idarubicin + Mercaptopurine + Methotrexate + Tretinoin	NCT00866918
115	658	Asparaginase + Busulfan + Cytarabine + Cyclophosphamide + Filgrastim + Fludarabine + Hydrocortisone + Idarubicin + Thioguanine	NCT00002798
116	909	Asparaginase + Clofarabine + Cyclophosphamide + Cytarabine + Dasatinib + Daunorubicin + Doxorubicin + Etoposide + Mercaptopurine + Methotrexate + Prednisone + Thioguanine + Vincristine	NCT00549848
117	687	Asparaginase + Cyclophosphamide + Cytarabine + Dasatinib + Daunorubicin + Dexamethasone + Etoposide + Filgrastim + Hydrocortisone + Ifosfamide + Leucovorin + Mercaptopurine + Methotrexate + Pegaspargase + Prednisone + Vincristine	NCT00720109
118	799	Asparaginase + Cyclophosphamide + Cytarabine + Daunorubicin + Dexamethasone + Doxorubicin + Etoposide + Hydrocortisone + Leucovorin + Mercaptopurine + Methotrexate + Mitoxantrone + Thioguanine + Vincristine + Vindesine	NCT00003728
119	797	Asparaginase + Cyclophosphamide + Cytarabine + Daunorubicin + Dexamethasone + Doxorubicin + Hydrocortisone + Leucovorin + Mercaptopurine + Methotrexate + Thioguanine + Vincristine + Vindesine	NCT00003728
120	645	Asparaginase + Cyclophosphamide + Cytarabine + Daunorubicin + Dexamethasone + Etoposide + Filgrastim + Hydrocortisone + Lestaurtinib + Leucovorin + Mercaptopurine + Methotrexate + Pegaspargase + Prednisone + Vincristine	NCT00557193
121	644	Asparaginase + Cyclophosphamide + Cytarabine + Daunorubicin + Dexamethasone + Etoposide + Filgrastim + Hydrocortisone + Leucovorin + Mercaptopurine + Methotrexate + Pegaspargase + Prednisone + Vincristine	NCT00557193
122	800	Asparaginase + Cyclophosphamide + Cytarabine + Daunorubicin + Dexamethasone + Etoposide + Hydrocortisone + Leucovorin + Methotrexate + Mitoxantrone + Vincristine + Vindesine	NCT00003728
123	740	Asparaginase + Cyclophosphamide + Cytarabine + Daunorubicin + Dexamethasone + Etoposide + Leucovorin + Mercaptopurine + Methotrexate + Prednisone + Thioguanine + Vincristine	NCT00002514
124	908	Asparaginase + Cyclophosphamide + Cytarabine + Daunorubicin + Dexamethasone + Etoposide + Mercaptopurine + Imatinib + Leucovorin + Methotrexate + Vincristine	NCT00137111
125	926	Asparaginase + Cyclophosphamide + Cytarabine + Daunorubicin + Dexamethasone + Mercaptopurine + Mitoxantrone + Teniposide + Vincristine	NCT00526305
126	794	Asparaginase + Cyclophosphamide + Cytarabine + Daunorubicin + Doxorubicin + Etoposide + Hydrocortisone + Leucovorin + Mercaptopurine + Methotrexate + Mitoxantrone + Prednisolone + Thioguanine + Vincristine + Vindesine	NCT00003728
127	792	Asparaginase + Cyclophosphamide + Cytarabine + Daunorubicin + Doxorubicin + Hydrocortisone + Leucovorin + Mercaptopurine + Methotrexate + Prednisolone + Thioguanine + Vincristine + Vindesine	NCT00003728
128	795	Asparaginase + Cyclophosphamide + Cytarabine + Daunorubicin + Etoposide + Hydrocortisone + Leucovorin + Methotrexate + Mitoxantrone + Prednisolone + Vincristine + Vindesine	NCT00003728
129	739	Asparaginase + Cyclophosphamide + Cytarabine + Daunorubicin + Etoposide + Imatinib + Leucovorin + Mercaptopurine + Methotrexate + Prednisone + Sargramostim + Vincristine	NCT00002514
130	793	Asparaginase + Cyclophosphamide + Cytarabine + Daunorubicin + Hydrocortisone + Leucovorin + Methotrexate + Prednisolone + Vincristine + Vindesine	NCT00003728
131	798	Asparaginase + Cyclophosphamide + Cytarabine + Daunorubicin + Hydrocortisone + Leucovorin + Methotrexate + Vincristine + Vindesine	NCT00003728
132	962	Asparaginase + Cyclophosphamide + Cytarabine + Dexamethasone + Etoposide + Fludarabine + Mercaptopurine + Methotrexate + Topotecan + Vincristine	NCT00187083
133	639	Asparaginase + Cyclophosphamide + Cytarabine + Dexrazoxane + Dexamethasone + Doxorubicin + Etoposide + Leucovorin + Mercaptopurine + Methotrexate + Prednisolone + Hydrocortisone + Vincristine	NCT00400946
134	604	Asparaginase + Cytarabine	NCT01371981
135	643	Asparaginase + Cytarabine + Daunorubicin + Etoposide + Gemtuzumab ozogamicin	NCT00372593
136	642	Asparaginase + Cytarabine + Daunorubicin + Etoposide + Mitoxantrone	NCT00372593
137	577	Asparaginase + Cytarabine + Daunorubicin + Hydrocortisone + Methotrexate + Thioguanine	NCT00003593
138	866	Asparaginase + Cytarabine + Etoposide + Gemtuzumab ozogamicin + Mercaptopurine + Methotrexate + Mitoxantrone + Prednisone + Vincristine	NCT00136084
139	796	Asparaginase + Daunorubicin + Dexamethasone + Doxorubicin + Leucovorin + Mercaptopurine + Methotrexate + Thioguanine + Vincristine	NCT00003728
140	791	Asparaginase + Daunorubicin + Doxorubicin + Leucovorin + Mercaptopurine + Methotrexate + Prednisolone + Thioguanine + Vincristine	NCT00003728
141	616	Asparaginase + Leucovorin + Methotrexate + Pegaspargase + Vincristine	NCT00408005
142	342	Atamestane + Toremifene	NCT00267553
143	176	Atrasentan + Docetaxel + Prednisone	NCT00134056
144	433	Axitinib + Gemcitabine	NCT00471146
145	958	Azacitidine + Cytarabine	NCT01067274
146	481	Azacitidine + Ruxolitinib	NCT01787487
147	957	Azacitidine + Tretinoin	NCT01067274
148	907	Barasertib + Cytarabine	NCT00952588
149	815	Becacizumab + Interferon alpha 2a	NCT00631371
150	494	Belotecan + Cisplatin	NCT00826644
151	859	Bendamustine + Cyclophosphamide + Doxorubicin + Obinutuzumab + Prednisone + Vincristine	NCT01287741
152	858	Bendamustine + Cyclophosphamide + Doxorubicin + Prednisone + Rituximab + Vincristine	NCT01287741
153	880	Bendamustine + Ibrutinib + Rituximab	NCT01776840
154	759	Bendamustine + Idelalisib + Rituximab	NCT01539512
155	935	Bendamustine + Obinutuzumab	NCT01059630
156	932	Bendamustine + Ofatumumab	NCT01077518
157	760	Bendamustine + Rituximab	NCT01732926
158	500	Bevacizumab + Capecitabine	NCT00929240
159	513	Bevacizumab + Capecitabine + Cisplatin + Epirubicin	NCT00450203
160	235	Bevacizumab + Capecitabine + Cyclophosphamide + Docetaxel + Doxorubicin	NCT00408408
161	498	Bevacizumab + Capecitabine + Irinotecan	NCT00700102
162	366	Bevacizumab + Capecitabine + Mitomycin C	NCT00294359
163	460	Bevacizumab + Capecitabine + Paclitaxel	NCT01200212
164	220	Bevacizumab + Carboplatin + Cetuximab + Paclitaxel	NCT00946712
165	194	Bevacizumab + Carboplatin + Docetaxel	NCT00588770
166	258	Bevacizumab + Carboplatin + Docetaxel + Trastuzumab	NCT00625898
167	499	Bevacizumab + Carboplatin + Doxorubicin	NCT01837251
168	172	Bevacizumab + Carboplatin + Gemcitabine	NCT00565851
169	29	Bevacizumab + Carboplatin + Paclitaxel
170	273	Bevacizumab + Carboplatin + Paclitaxel + Trastuzumab	NCT00520975
171	466	Bevacizumab + Carboplatin + Pemetrexed	NCT00976456
172	240	Bevacizumab + Cetuximab + Irinotecan	NCT00499369
173	193	Bevacizumab + Cisplatin + Docetaxel	NCT00588770
174	201	Bevacizumab + Cisplatin + Doxetaxel + Gemcitabine + Pemetrexed + Vinorelbine	NCT00324805
175	30	Bevacizumab + Cisplatin + Gemcitabine
176	387	Bevacizumab + Cisplatin + Paclitaxel	NCT00803062
177	530	Bevacizumab + Cisplatin + Pemetrexed	NCT00961415
178	233	Bevacizumab + Cyclophosphamide + Docetaxel + Doxorubicin	NCT00408408
179	237	Bevacizumab + Cyclophosphamide + Docetaxel + Doxorubicin + Gemcitabine	NCT00408408
180	362	Bevacizumab + Cyclophosphamide + Docetaxel + Epirubicin	NCT00567554
181	238	Bevacizumab + Cyclophosphamide + Doxorubicin + Paclitaxel	NCT00433511
182	83	Bevacizumab + Docetaxel
183	532	Bevacizumab + Docetaxel + Trastuzumab	NCT00391092
184	520	Bevacizumab + Doxorubicin + Paclitaxel + Topotecan	NCT00976911
185	512	Bevacizumab + Erlotinib	NCT00130728
186	328	Bevacizumab + Everolimus	NCT01198158
187	468	Bevacizumab + Exemestane	NCT01303679
188	501	Bevacizumab + Fulvestrant	NCT00545077
189	486	Bevacizumab + Imatinib	NCT00324987
190	561	Bevacizumab + Interferon alpha 2a	NCT00738530
191	165	Bevacizumab + Ixabepilone	NCT00785291
192	187	Bevacizumab + Letrozole	NCT00601900
193	171	Bevacizumab + Mirtazapine	NCT01598584
194	590	Bevacizumab + Octreotide	NCT00569127
195	82	Bevacizumab + Paclitaxel
196	386	Bevacizumab + Paclitaxel + Topotecan	NCT00803062
197	322	Bevacizumab + Pemetrexed	NCT01107626
198	186	Bevacizumab + Tamoxifen	NCT00601900
199	874	Bevacizumab + Temozolomide	NCT01860638
200	814	Bevacizumab + Temsirolimus	NCT00631371
201	440	Bexarotene + Carboplatin + Paclitaxel	NCT00050960
202	441	Bexarotene + Cisplatin + Vinorelbine	NCT00050973
203	206	Bicalutamide + Docetaxel + Estramustine + Goserelin	NCT00055731
204	352	Bicalutamide + Orteronel	NCT01809691
205	425	BKM120 + Fulvestrant	NCT01610284
206	693	Bleomycin + Carmustine + Cyclophosphamide + Dacarbazine + Doxorubicin + Etoposide + Vinblastine	NCT00005090
207	847	Bleomycin + Carmustine + Dacarbazine + Doxorubicin + Etoposide + Methylprednisolone + Vincristine + Vindesine	NCT00920153
208	714	Bleomycin + Cisplatin + Cyclophosphamide + Cytarabine + Dexamethasone + Doxorubicin + Etoposide + Filgrastim + Prednisone + Vincristine	NCT00025259
209	807	Bleomycin + Cisplatin + Cyclophosphamide + Cytarabine + Dexamethasone + Doxorubicin + Etoposide + Fludarabine + Interferon alpha 2b + Prednisone + Mitoxantrone + Rituximab + Vincristine	NCT00577993
210	656	Bleomycin + Cisplatin + Cyclophosphamide + Cytarabine + Etoposide + Idarubicin + MESNA + Methylprednisolone + Mitoxantrone + Vincristine	NCT00002565
211	655	Bleomycin + Cisplatin + Cyclophosphamide + Idarubicin + Methotrexate + Prednisone + Vincristine	NCT00002835
212	15	Bleomycin + Cisplatin + Etoposide (PEB)
213	309	Bleomycin + Cisplatin + Etoposide + Ifosfamide + Oxaliplatin + Paclitaxel	NCT00104676
214	158	Bleomycin + Cisplatin + Etoposide + Paclitaxel (PEB + Paclitaxel)	NCT00003643
215	713	Bleomycin + Cyclophosphamide + Doxorubicin + Etoposide + Filgrastim + Ifosfamide + Prednisone + Vinorelbine	NCT01026220
216	3	Bleomycin + Cyclophosphamide + Doxorubicin + Etoposide + Prednisone + Procarbazine + Vincristine (BEACOPP)
217	5	Bleomycin + Cyclophosphamide + Doxorubicin + Etoposide + Prednisone + Vincristine (VACOP-B)
218	589	Bleomycin + Cyclophosphamide + Doxorubicin + Etoposide + Vinblastine + Vincristine (Stanford V)	NCT00003389
219	960	Bleomycin + Cyclophosphamide + Doxorubicin + Lomustine + Melphalan + Prednisone + Procarbazine + Vinblastin + Vincristine + Vindesine (COPP/EBV/CAD)	NCT00443677
220	966	Bleomycin + Cyclophosphamide + Doxorubicin + Prednisone + Rituximab + Vindesine (R-ACVBP)	NCT00140595
221	712	Bleomycin + Cyclophosphamide + Doxorubicn + Etoposide + Filgrastim + Prednisone + Vincristine	NCT01026220
222	2	Bleomycin + Cyclophosphamide + Prednisone + Procarbazine (COPP)
223	757	Bleomycin + Dacarbazine + Doxorubicin + Etoposide + Ifosfamide + Prednisone + Vinblastine	NCT00433459
224	1	Bleomycin + Dacarbazine + Doxorubicin + Vinblastine (ABVD)
225	663	Bleomycin + Dexrazoxane + Doxorubicin + Filgrastim + Vincristine	NCT00002827
226	666	Bleomycin + Doxorubicin + Etoposide + Mechlorethamine + Prednisone + Vinblastine + Vincristine	NCT00041210
227	741	Bleomycin + Doxorubicin + Mechlorethamine + Prednisone + Procarbazine + Vinblastine + Vincristine	NCT00002462
228	662	Bleomycin + Filgrastim + Doxorubicin + Vincristine	NCT00002827
229	915	Bortezomib + Carmustine + Cyclophosphamide + Melphalan + Prednisone + Vincristine	NCT00461747
230	918	Bortezomib + Cisplatin + Cyclophosphamide + Dexamethasone + Doxorubicin + Etoposide + Melphalan + Thalidomide (M-VDT-PACE)	NCT00734877
231	917	Bortezomib + Cisplatin + Cyclophosphamide + Dexamethasone + Doxorubicin + Etoposide + Thalidomide (VDT-PACE)	NCT00572169
232	948	Bortezomib + Cisplatin + Cytarabine + Dexamethasone + Filgrastim + Rituximab	NCT01805557
233	839	Bortezomib + Cyclophosphamide + Dexamethasone	NCT00833560
234	923	Bortezomib + Cyclophosphamide + Dexamethasone + Rituximab	NCT01788020
235	913	Bortezomib + Cyclophosphamide + Doxorubicin	NCT01868828
236	886	Bortezomib + Cyclophosphamide + Doxorubicin + Prednisone + Rituximab	NCT00722137
237	967	Bortezomib + Cyclophosphamide + Doxorubicin + Prednisone + Vincristine (BR-CHOP)	NCT01324596
238	598	Bortezomib + Cytarabine + Daunorubicin + Etoposide	NCT01371981
239	601	Bortezomib + Cytarabine + Daunorubicin + Etoposide + Mitoxantrone	NCT01371981
240	943	Bortezomib + Cytarabine + Dexamethasone + Rituximab	NCT01449344
241	603	Bortezomib + Cytarabine + Etoposide	NCT01371981
242	95	Bortezomib + Dexamethasone
243	912	Bortezomib + Dexamethasone + Doxorubicin	NCT01868828
244	594	Bortezomib + Dexamethasone + Lenalidomide	NCT00522392
245	838	Bortezomib + Dexamethasone + Melphalan	NCT00833560
246	869	Bortezomib + Dexamethasone + Panobinostat	NCT01083602
247	788	Bortezomib + Dexamethasone + Perifosine	NCT01002248
248	860	Bortezomib + Dexamethasone + Pirarubicin	NCT01249690
249	911	Bortezomib + Dexamethasone + Pomalidomide	NCT01734928
250	910	Bortezomib + Dexamethasone + Siltuximab	NCT01266811
251	893	Bortezomib + Lenalidomide	NCT01191060
252	92	Bortezomib + Melphalan + Prednisone (VMP)
253	919	Bortezomib + Melphalan + Prednisone + Thalidomide	NCT01063179
254	914	Bortezomib + Prednisone + Thalidomide	NCT00443235
255	889	Bortezomib + Rituximab	NCT00312845
256	868	Bortezomib + Tanespimycin	NCT00546780
257	608	Bortezomib + Vorinostat	NCT01386398
258	891	Brentuximab vedotin + Cyclophosphamide + Doxorubicin + Prednisone	NCT01777152
259	901	Brentuximab vedotin + Dacarbazine + Doxorubicin + Vinblastine	NCT01712490
260	268	Brivanib + Cetuximab	NCT00640471
261	190	Buserelin + Flutamide	NCT01546987
262	191	Buserelin + Flutamide + Orteronel	NCT01546987
263	805	Busulfan + Clofarabine + Fludarabine	NCT01471444
264	256	Busulfan + Cyclophosphamide	NCT00003816
265	953	Busulfan + Cyclophosphamide + Cytarabine + Daunorubicin + Etoposide + Fludarabine + Melphalan + Thioguanine	NCT00186966
266	672	Busulfan + Cyclophosphamide + Cytarabine + Daunorubicin + Gemtuzumab ozogamicin + Sargramostim	NCT00049517
267	671	Busulfan + Cyclophosphamide + Cytarabine + Daunorubicin + Sargramostim	NCT00049517
268	753	Busulfan + Cyclophosphamide + Etoposide + Idarubicin + Mitoxantrone + Thioguanine + Tretinoin	NCT00002701
269	647	Busulfan + Cyclophosphamide + Idarubicin	NCT00002989
270	648	Busulfan + Cyclophosphamide + Idarubicin + Melphalan	NCT00002989
271	588	Busulfan + Cytarabine	NCT00322101
272	547	Busulfan + Cytarabine + Etoposide + Filgrastim	NCT00006363
273	846	Busulfan + Cytarabine + Hydroxyurea + Idarubicin + Interferon alpha 2a	NCT00002771
274	417	Busulfan + Dactinomycin + Doxorubicin + Etoposide + Ifosfamide + Melphalan + Vincristine	NCT00020566
275	609	Busulfan + Fludarabine	NCT01366612
276	221	Busulfan + Melphalan + Thiotepa	NCT00003972
277	289	Cabazitaxel + Custirsen + Prednisone	NCT01578655
278	325	Cabazitaxel + Prednisone	NCT00417079
279	787	Calcitriol + Diclofenac	NCT01358045
280	439	Calcitriol + Docetaxel	NCT00043576
281	454	Canfosfamide + Carboplatin	NCT00102973
282	455	Canfosfamide + Doxorubicin	NCT00350948
283	326	Capecitabine + Cetuximab + Cisplatin	NCT00509561
284	327	Capecitabine + Cisplatin	NCT00509561
285	445	Capecitabine + Cisplatin + Epirubicin	NCT00374036
286	514	Capecitabine + Cisplatin + Epirubicin + Lapatinib	NCT00450203
287	627	Capecitabine + Cisplatin + Trastuzumab	NCT01450696
288	234	Capecitabine + Cyclophosphamide + Docetaxel + Doxorubicin	NCT00408408
289	373	Capecitabine + Cyclophosphamide + Docetaxel + Epirubicin	NCT00288002
290	320	Capecitabine + Cyclophosphamide + Epirubicin + Ibandronat + Paclitaxel	NCT00196872
291	80	Capecitabine + Docetaxel
292	392	Capecitabine + Docetaxel + Epirubicin + Trastuzumab	NCT00309556
293	299	Capecitabine + Docetaxel + Epirubucin	NCT00540800
294	409	Capecitabine + Docetaxel + Trastuzumab	NCT00127933
295	224	Capecitabine + Epirubicin	NCT00301925
296	56	Capecitabine + Epirubicin + Oxaliplatin
297	511	Capecitabine + Epirubicin + Oxaliplatin + Panitumumab	NCT00824785
298	508	Capecitabine + Erlotinib + Gemcitabine	NCT00440167
299	116	Capecitabine + Gemcitabine
300	338	Capecitabine + Ibandronate	NCT00196859
301	38	Capecitabine + Irinotecan (XELIRI)
302	341	Capecitabine + Ixabepilone	NCT00080301
303	90	Capecitabine + Lapatinib
304	120	Capecitabine + Mitomycin C
305	549	Capecitabine + Neratinib	NCT01808573
306	801	Capecitabine + Oxaliplatin + Sorafenib	NCT01245582
307	506	Capecitabine + Perifosine	NCT01097018
308	378	Capecitabine + Sorafenib	NCT01234337
309	483	Capecitabine + Sunitinib	NCT00435409
310	408	Capecitabine + Trastuzumab	NCT00440622
311	573	Capecitabine + Vinflunine	NCT01095003
312	81	Capecitabine + Vinorelbine
313	216	Carbogen + Niacinamide	NCT00033436
314	219	Carboplatin + Cediranib + Paclitaxel	NCT00795340
315	179	Carboplatin + Celecoxib + Gemcitabine + Pemetrexed	NCT01041781
316	587	Carboplatin + Cetuximab + Docetaxel	NCT00112294
317	586	Carboplatin + Cetuximab + Paclitaxel	NCT00112294
318	285	Carboplatin + Cisplatin + Cyclophosphamide + Etoposide + Methotrexate + Temozolomide + Thiotepa + Vincristine	NCT00392886
319	521	Carboplatin + Cisplatin + Cyclophosphamide + Etoposide + Vincristine	NCT00336024
320	563	Carboplatin + Cisplatin + Etoposide + Ipilimumab	NCT01450761
321	300	Carboplatin + Cisplatin + Etoposide + Pravastatin	NCT00433498
322	173	Carboplatin + Cisplatin + Paclitaxel	NCT01414608
323	480	Carboplatin + Combrestatin + Paclitaxel	NCT00507429
324	748	Carboplatin + Cyclophosphamide + Doxorubicin + Etoposide + Filgrastim + Isotretinoin + Topotecan	NCT00499616
325	747	Carboplatin + Cyclophosphamide + Doxorubicin + Etoposide + Filgrastim + Topotecan	NCT00499616
326	335	Carboplatin + Cyclophosphamide + Doxorubicin + Etoposide + Vincristine (CAV + Carboplatin + Etoposide)	NCT00945009
327	705	Carboplatin + Cyclophosphamide + Etoposide + Melphalan + Thiotepa	NCT00567567
328	334	Carboplatin + Cyclophosphamide + Etoposide + Methotrexate + Vincristine	NCT01014767
329	332	Carboplatin + Cyclophosphamide + Etoposide + Vincristine	NCT01014767
330	315	Carboplatin + Cyclophosphamide + Mitoxantrone	NCT00003032
331	316	Carboplatin + Cyclophosphamide + Mitoxantrone + Tamoxifen	NCT00003032
332	215	Carboplatin + Cyclophosphamide + Thiotepa (STAMP V)	NCT00008203
333	749	Carboplatin + Dactinomycin + Epirubicin + Etoposide + Ifosfamide + Vincristine	NCT00162695
334	110	Carboplatin + Docetaxel
335	496	Carboplatin + Docetaxel + Gemcitabine + Vinorelbine	NCT00499109
336	164	Carboplatin + Docetaxel + Trastuzumab	NCT00047255
337	112	Carboplatin + Doxorubicin
338	711	Carboplatin + Doxorubicin + Iniparib	NCT01593228
339	167	Carboplatin + Epirubicin + Paclitaxel	NCT00004934
340	495	Carboplatin + Etoposide	NCT00812266
341	667	Carboplatin + Etoposide + Filgrastim + Ifosfamide + Rituximab	NCT00006708
342	539	Carboplatin + Etoposide + Filgrastim + Isotretinoin + Thiotepa	NCT00078988
343	323	Carboplatin + Etoposide + Ifosfamide	NCT00011921
344	63	Carboplatin + Etoposide + Ifosfamide + Rituximab (R-ICE)
345	704	Carboplatin + Etoposide + Melphalan	NCT00567567
346	525	Carboplatin + Etoposide + Obatoclax	NCT01563601
347	453	Carboplatin + Etoposide + Palifosfamide	NCT01555710
348	550	Carboplatin + Etoposide + Thiotepa + Trofosfamide	NCT00749723
349	471	Carboplatin + Everolimus + Paclitaxel	NCT01317615
350	721	Carboplatin + Figitumumab + Paclitaxel	NCT00596830
351	369	Carboplatin + Gefitinib + Paclitaxel	NCT00006049
352	113	Carboplatin + Gemcitabine
353	388	Carboplatin + Gemcitabine + Iniparib	NCT00938652
354	132	Carboplatin + Gemcitabine + Paclitaxel	NCT01881230
355	180	Carboplatin + Gemcitabine + Pemetrexed	NCT01041781
356	493	Carboplatin + Ipilimumab + Paclitaxel	NCT01285609
357	482	Carboplatin + Lonafarnib + Paclitaxel	NCT00050336
358	174	Carboplatin + Methotrexate + Vinblastine	NCT00014274
359	424	Carboplatin + Nintedanib + Paclitaxel	NCT01015118
360	317	Carboplatin + NOV-002 + Paclitaxel	NCT00347412
361	26	Carboplatin + Paclitaxel
362	162	Carboplatin + Paclitaxel + Cetuximab	NCT00533949
363	560	Carboplatin + Paclitaxel + PF-3512676	NCT00254891
364	274	Carboplatin + Paclitaxel + Rebimastat	NCT00006229
365	449	Carboplatin + Paclitaxel + Sildenafil	NCT00752115
366	544	Carboplatin + Paclitaxel + Sorafenib	NCT00300885
367	565	Carboplatin + Paclitaxel + Tariquar	NCT00042302
368	157	Carboplatin + Paclitaxel + Thalidomide	NCT00004859
369	264	Carboplatin + Paclitaxel + Tirapazamine	NCT00006484
370	407	Carboplatin + Paclitaxel + Topotecan	NCT00006454
371	89	Carboplatin + Paclitaxel + Trastuzumab
372	339	Carboplatin + Paclitaxel + Vadimezan	NCT00662597
373	470	Carboplatin + Paclitaxel + Vorinostat	NCT00473889
374	462	Carboplatin + Pemetrexed	NCT00948675
375	205	Carboplatin + Phenoxodiol	NCT00382811
376	284	Carboplatin + Temozolomide + Thiotepa + Vincristine	NCT00392886
377	522	Carboplatin + Thiotepa	NCT00336024
378	479	Carboplatin + Vincristine	NCT00186888
379	790	Carfilzomib + Dexamethasone	NCT01568866
380	649	Carfilzomib + Dexamethasone + Lenalidomide	NCT01863550
381	870	Carfilzomib + Melphalan + Prednisone	NCT01818752
382	249	Carmustine + Cisplatin + Cyclophosphamide (STAMP I)	NCT00002772
383	835	Carmustine + Cisplatin + Cyclophosphamide + Cytarabine + Dexamethasone + Doxorubicin + Etoposide + Filgrastim + Interferon alpha 2b + Melphalan + Thalidomide + Vincristine	NCT00083551
384	834	Carmustine + Cisplatin + Cyclophosphamide + Cytarabine + Dexamethasone + Etoposide + Filgrastim + Interferon alpha 2b + Melphalan + Thalidomide	NCT00083551
385	848	Carmustine + Cisplatin + Cytarabine + Dexamethasone + Doxorubicin + Etoposide + Gemcitabine+ Ifosfamide + Melphalan + Methylprednisolone + Mitoguazone + Vindesine + Vinorelbine	NCT00920153
386	652	Carmustine + Cyclophosphamide + Cytarabine + Dactinomycin + Doxorubicin + Etoposide + Mercaptopurine + Methotrexate + Mitoxantrone + Pegaspargase + Prednisone + Sargramostim + Vincristine	NCT00002766
387	653	Carmustine + Cyclophosphamide + Cytarabine + Daunorubicin + Doxorubicin + Methotrexate + Pegaspargase + Prednisone + Sargramostim + Vincristine	NCT00002766
388	931	Carmustine + Cyclophosphamide + Cytarabine + Doxorubicin + Etoposide + Filgrastim + Mitoxantrone + Prednisone + Rituximab + Vincristine	NCT00499018
389	636	Carmustine + Cyclophosphamide + Dexamethasone + Doxorubicin + Melphalan + Prednisone	NCT00002548
390	903	Carmustine + Cyclophosphamide + Doxorubicin + Etoposide + Filgrastim + Melphalan + Prednisone + Rituximab + Vincristine	NCT00209222
391	715	Carmustine + Cyclophosphamide + Doxorubicin + Melphalan	NCT00002653
392	744	Carmustine + Cyclophosphamide + Etoposide	NCT00052923
393	785	Carmustine + Cyclophosphamide + Etoposide + Filgrastim + Rituximab	NCT00096460
394	743	Carmustine + Cyclophosphamide + Etoposide + Rituximab	NCT00052923
395	670	Carmustine + Cyclosporine + Cytarabine + Etoposide + Filgrastim + Melphalan	NCT00070187
396	654	Carmustine + Cytarabine + Etoposide + Filgrastim	NCT00002835
397	857	Carmustine + Cytarabine + Etoposide + Ibritumomab tiuxetan + Melphalan	NCT00491491
398	62	Carmustine + Cytarabine + Etoposide + Melphalan (BEAM)
399	558	Carmustine + Mitolactol	NCT00002620
400	581	Carmustine + O6-Benzylguanine	NCT00017147
401	537	Carmustine + Temozolomide	NCT00004259
402	451	CBT-1 + Paclitaxel	NCT00437749
403	556	Cediranib + Cisplatin + Gemcitabine	NCT00939848
404	694	Cediranib + Lomustine	NCT00777153
405	497	Celecoxib + Curcumin + Gemcitabine	NCT00295035
406	562	Celecoxib + Exemestane	NCT00525096
407	337	Celecoxib + Thalidomide	NCT00934739
408	557	Celecoxib + Ursodeoxycholic Acid	NCT00808743
409	271	Cetuximab + Cisplatin	NCT00003809
410	49	Cetuximab + Cisplatin + Docetaxel
411	177	Cetuximab + Cisplatin + Paclitaxel	NCT00655876
412	31	Cetuximab + Cisplatin + Vinorelbine
413	355	Cetuximab + Docetaxel	NCT00095199
414	189	Cetuximab + Gemcitabine	NCT00075686
415	239	Cetuximab + Irinotecan	NCT00499369
416	585	Cetuximab + Irinotecan	NCT00063141
417	51	Cetuximab + Paclitaxel
418	354	Cetuximab + Pemetrexed	NCT00095199
419	816	Chlorambucil + Cyclophosphamide + Fludarabine	NCT00017108
420	852	Chlorambucil + Dexamethasone	NCT00003639
421	850	Chlorambucil + Dexamethasone + Idarubicin	NCT00003639
422	851	Chlorambucil + Dexamethasone + Idarubicin + Interferon alpha 2a	NCT00003639
423	853	Chlorambucil + Dexamethasone + Interferon alpha 2a	NCT00003639
424	802	Chlorambucil + Dexamethasone + Mitoxantrone	NCT00006250
425	949	Chlorambucil + Obinutuzumab	NCT01010061
426	937	Chlorambucil + Ofatumumab	NCT01678430
427	928	Chlorambucil + Rituximab	NCT01056510
428	203	Ciprofloxacin + Cyclophosphamide + Doxorubicin + Filgrastim	NCT00590785
429	592	Cisplatin + CP-751,971 + Gemcitabine	NCT00907504
430	20	Cisplatin + Cyclophosphamide
431	646	Cisplatin + Cyclophosphamide + Cytarabine + Dexamethasone + Doxorubicin + Etoposide + Filgrastim + Ifosfamide + Prednisone + Vincristine + Vinorelbine	NCT00302003
432	904	Cisplatin + Cyclophosphamide + Cytarabine + Dexamethasone + Doxorubicin + Filgrastim + Melphalan + Prednisone + Rituximab + Vincristine	NCT00209222
433	333	Cisplatin + Cyclophosphamide + Dactinomycin + Doxorubicin + Etoposide + Vincristine	NCT01014767
434	97	Cisplatin + Cyclophosphamide + Dexamethasone + Etoposide (DCEP)
435	684	Cisplatin + Cyclophosphamide + Dexamethasone + Etoposide + Filgrastim	NCT00005834
436	685	Cisplatin + Cyclophosphamide + Dexamethasone + Etoposide + Filgrastim + Thalidomide	NCT00005834
437	53	Cisplatin + Cyclophosphamide + Doxorubicin (PAC)
438	809	Cisplatin + Cyclophosphamide + Doxorubicin + Etoposide + Vincristine	NCT01704716
439	464	Cisplatin + Cyclophosphamide + Etoposide + Leucovorin + Methotrexate + Vincristine	NCT00336024
440	738	Cisplatin + Cyclophosphamide + Etoposide + Vincristine	NCT00365755
441	178	Cisplatin + Cyclophosphamide + Filgrastim + Vincristine	NCT00085202
442	292	Cisplatin + Cyclophosphamide + Lomustine + Vincristine	NCT00085735
443	210	Cisplatin + Cyclophosphamide + Mitoxantrone	NCT00002819
444	750	Cisplatin + Cytarabine + Dexamethasone + Etoposide + Filgrastim + Ifosfamide + Methotrexate	NCT00012051
445	751	Cisplatin + Cytarabine + Dexamethasone + Etoposide + Filgrastim + Ifosfamide + Methotrexate + Rituximab	NCT00012051
446	873	Cisplatin + Cytarabine + Dexamethasone + Ofatumumab	NCT01014208
447	6	Cisplatin + Cytarabine + Dexamethasone + Rituximab (R-DHAP)
448	843	Cisplatin + Dacarbazine + Doxorubicin + Etoposide + Ifosfamide + Melphalan + Vincristine + Vindesine	NCT00002802
449	842	Cisplatin + Dacarbazine + Doxorubicin + Etoposide + Ifosfamide + Vincristine + Vindesine	NCT00002802
450	906	Cisplatin + Dexamethasone + Etoposide + Ifosfamide + Mesna	NCT01501136
451	905	Cisplatin + Dexamethasone + Gemcitabine + Pegaspargase	NCT01501136
452	697	Cisplatin + Dexrazoxane + Doxorubicin + Etoposide + Ifosfamide + Methotrexate	NCT00003937
453	696	Cisplatin + Dexrazoxane + Doxorubicin + Ifosfamide + Methotrexate	NCT00003937
454	695	Cisplatin + Dexrazoxane + Doxorubicin + Methotrexate	NCT00003937
455	27	Cisplatin + Docetaxel	NCT00776724
456	344	Cisplatin + Docetaxel + Etoposide + Gefitinib	NCT00020709
457	200	Cisplatin + Docetaxel + Gemcitabine + Pemetrexed + Vinorelbine	NCT00324805
458	87	Cisplatin + Docetaxel + Trastuzumab
459	531	Cisplatin + Doxifluridine + Mitomycin C	NCT00296322
460	106	Cisplatin + Doxorubicin
461	442	Cisplatin + Doxorubicin + Etoposide + Mitotane	NCT00304070
462	125	Cisplatin + Doxorubicin + Filgrastim + Methotrexate + Vinblastin (M-VAC)
463	222	Cisplatin + Doxorubicin + Methotrexate + Vinblastin	NCT00005047
464	474	Cisplatin + Endostatin + Gemcitabin	NCT01028729
465	380	Cisplatin + Epirubicin	NCT00776724
466	395	Cisplatin + Erlotinib + Gemcitabine	NCT00349219
467	576	Cisplatin + Erlotinib + Paclitaxel	NCT00686114
468	10	Cisplatin + Etoposide
469	16	Cisplatin + Etoposide + Ifosfamide (PEI)
470	571	Cisplatin + Etoposide + Ifosfamide + Lomustine + Methotrexate + Prednisone + Vincristine	NCT00278278
471	535	Cisplatin + Etoposide + Meclinertant	NCT00290953
472	218	Cisplatin + Etoposide + Paclitaxel	NCT00003299
473	134	Cisplatin + Filgrastim + Ifosfamid + MESNA + Paclitaxel (TIP)
474	370	Cisplatin + Gefitinib + Gemcitabine	NCT00006048
475	504	Cisplatin + Gefitinib + Pemetrexed	NCT01017874
476	12	Cisplatin + Gemcitabine
477	553	Cisplatin + Gemcitabine + Ifosfamide	NCT00622349
478	418	Cisplatin + Gemcitabine + Necitumumab	NCT00981058
479	152	Cisplatin + Gemcitabine + Paclitaxel
480	476	Cisplatin + Gemcitabine + Pemetrexed	NCT01656551
481	665	Cisplatin + Gemcitabine + PF-3512676	NCT00254904
482	959	Cisplatin + Gemcitabine + Prednisone + Thalidomide	NCT01664975
483	383	Cisplatin + Gemcitabine + Prinomastat	NCT00004199
484	452	Cisplatin + Gemcitabine + Rofecoxib	NCT00385606
485	467	Cisplatin + Gemcitabine + Sorafenib	NCT00449033
486	88	Cisplatin + Gemcitabine + Trastuzumab
487	376	Cisplatin + Gimeracil + Oteracil + Tegafur	NCT01671449
488	28	Cisplatin + Ifosfamide + Mitomycin C	NCT00003159
489	254	Cisplatin + Ifosfamide + Paclitaxel	NCT00072215
490	255	Cisplatin + Ifosfamide + Vinblastine	NCT00072215
491	98	Cisplatin + Irinotecan
492	399	Cisplatin + Lapatinib	NCT00424255
493	415	Cisplatin + Larotaxel	NCT00625664
494	262	Cisplatin + Mitomycin C	NCT00068744
495	279	Cisplatin + Mitomycin C + Vinblastine	NCT00003159
496	559	Cisplatin + Mitomycin C + Vindesine	NCT00144053
497	52	Cisplatin + Mitoxantron
498	420	Cisplatin + Necitumumab + Pemetrexed	NCT00982111
499	182	Cisplatin + Nimotuzumab	NCT01074021
500	356	Cisplatin + Nimotuzumab + 5-Fluouracil	NCT01249352
501	21	Cisplatin + Paclitaxel
502	431	Cisplatin + Pemetrexed	NCT01143974
503	763	Cisplatin + Raltitrexed	NCT00004920
504	406	Cisplatin + Tirapazamine	NCT00094081
505	305	Cisplatin + Tirapazamine + Vinorelbine	NCT00017459
506	36	Cisplatin + Topotecan	NCT00043927
507	306	Cisplatin + Vindesine	NCT00003240
508	11	Cisplatin + Vinorelbine	NCT00776724
509	865	Cladribine + Cyclophosphamide + Cytarabine + Daunorubicin + Dexamethasone	NCT00136084
510	946	Cladribine + Cyclophosphamide + Rituximab	NCT00718549
511	965	Clofarabine + Cyclophosphamide + Etoposide	NCT01385891
512	735	Clofarabine + Cyclophosphamide + Etoposide + Methotrexate + Pegaspargase + Vincristine	NCT01406756
513	732	Clofarabine + Cyclophosphamide + Etoposide + Pegaspargase + Vincristine	NCT01406756
514	876	Clofarabine + Cytarabine	NCT00703820
515	762	Cobimetinib + Vemurafenib	NCT01689519
516	578	CT-P6 + Paclitaxel	NCT01084876
517	510	Custirsen + Docetaxel	NCT01630733
518	679	Cyclophosphamide + Carmustine + Cytarabine + Etoposide + Melphalan + Methotrexate + Vincristine	NCT00025636
519	613	Cyclophosphamide + Cytarabine + Daunorubicin + Dexamethasone + Leucovorin + Mercaptopurine + Methotrexate + Pegaspargase + Thioguanine + Vincristine	NCT00005596
520	615	Cyclophosphamide + Cytarabine + Daunorubicin + Doxorubicin + Leucovorin + Mercaptopurine + Methotrexate + Nelarabine + Pegaspargase + Prednisone + Vincristine	NCT00408005
521	614	Cyclophosphamide + Cytarabine + Daunorubicin + Doxorubicin + Leucovorin + Mercaptopurine + Methotrexate + Pegaspargase + Prednisone + Vincristine	NCT00408005
522	940	Cyclophosphamide + Cytarabine + Daunorubicin + Mitoxantrone + Thioguanine	NCT00266136
523	640	Cyclophosphamide + Cytarabine + Dexamethasone + Dexrazoxane + Doxorubucin + Etoposide + Leucovorin + Mercaptopurine + Methotrexate + Pegaspargase + Prednisolone + Vincristine	NCT00400946
524	680	Cyclophosphamide + Cytarabine + Dexamethasone + Doxorubicin + Filgrastim + Leucovorin + Methotrexate + Vincristine	NCT00005977
525	728	Cyclophosphamide + Cytarabine + Dexamethasone + Doxorubicin + Hydrocortisone + Pegaspargase + Thioguanine + Vincristine	NCT01406756
526	619	Cyclophosphamide + Cytarabine + Dexamethasone + Doxorubicin + Leucovorin + Methotrexate + Pegaspargase + Vincristine	NCT00408005
527	622	Cyclophosphamide + Cytarabine + Dexamethasone + Doxorubicin + Methotrexate + Nelarabine + Pegaspargase + Thioguanine	NCT00408005
528	727	Cyclophosphamide + Cytarabine + Dexamethasone + Doxorubicin + Methotrexate + Pegaspargase + Thioguanine + Vincristine	NCT01406756
529	620	Cyclophosphamide + Cytarabine + Dexamethasone + Doxorubicin + Nelarabine + Pegaspargase + Thioguanine	NCT00408005
530	621	Cyclophosphamide + Cytarabine + Dexamethasone + Doxorubicin + Pegaspargase + Thioguanine	NCT00408005
531	634	Cyclophosphamide + Cytarabine + Doxorubicin + Etoposide + Hydrocortisone + Leucovorin + Methotrexate + Prednisone + Vincristine	NCT01595048
532	633	Cyclophosphamide + Cytarabine + Doxorubicin + Hydrocortisone + Leucovorin + Methotrexate + Prednisone + Rituximab + Vincristine	NCT01595048
533	899	Cyclophosphamide + Cytarabine + Doxorubicin + Methotrexate + Rituximab + Vincristine	NCT01516580
534	898	Cyclophosphamide + Cytarabine + Doxorubicin + Methotrexate + Vincristine	NCT01516580
535	725	Cyclophosphamide + Cytarabine + Hydrocortisone + Mercaptopurine + Methotrexate + Pegaspargase + Vincristine	NCT01406756
536	724	Cyclophosphamide + Cytarabine + Mercaptopurine + Methotrexate + Pegaspargase + Vincristine	NCT01406756
537	730	Cyclophosphamide + Cytarabine + Mercaptopurine + Pegaspargase + Vincristine	NCT01406756
538	733	Cyclophosphamide + Cytarabine + Methotrexate + Pegaspargase + Thioguanine + Vincristine	NCT01406756
539	756	Cyclophosphamide + Dacarbazine + Doxorubicin + Etoposide + Prednisone + Vincristine	NCT00433459
540	936	Cyclophosphamide + Daclizumab + Doxorubicin + Prednisone + Vincristine	NCT01418430
541	368	Cyclophosphamide + Dactinomycin + Doxorubicin + Etoposide + Vincristine	NCT00379340
542	776	Cyclophosphamide + Dactinomycin + Doxorubicin + Ifosfamide + Vincristine + Vinorelbine	NCT00379457
543	775	Cyclophosphamide + Dactinomycin + Ifosfamide + Vincristine + Vinorelbine	NCT00379457
544	682	Cyclophosphamide + Dactinomycin + Irinotecan + Vincristine	NCT00354835
545	629	Cyclophosphamide + Dactinomycin + Vincristine	NCT00075582
546	774	Cyclophosphamide + Dactinomycin + Vincristine + Vinorelbine	NCT00379457
547	690	Cyclophosphamide + Dexamethasone + Idarubicin + Lomustine	NCT00003603
548	916	Cyclophosphamide + Dexamethasone + Melphalan + Thalidomide	NCT01070862
549	922	Cyclophosphamide + Dexamethasone + Rituximab	NCT01788020
550	676	Cyclophosphamide + Dexrazoxane + Doxorubicin + Etoposide + Ifosfamide + Topotecan + Vincristine	NCT00334867
551	675	Cyclophosphamide + Dexrazoxane + Doxorubicin + Etoposide + Ifosfamide + Vincristine	NCT00334867
552	169	Cyclophosphamide + Dexrazoxane + Doxorubicin + Paclitaxel + Tamoxifen + Trastuzumab	NCT00016276
553	269	Cyclophosphamide + Docetaxel	NCT01547741
554	8	Cyclophosphamide + Docetaxel + Doxorubicin
555	236	Cyclophosphamide + Docetaxel + Doxorubicin + Gemcitabine	NCT00408408
556	390	Cyclophosphamide + Docetaxel + Doxorubicin + Zoledronic acid	NCT01099436
557	359	Cyclophosphamide + Docetaxel + Epirubicin	NCT00567554
558	361	Cyclophosphamide + Docetaxel + Epirubicin + Lapatinib	NCT00567554
559	360	Cyclophosphamide + Docetaxel + Epirubicin + Trastuzumab	NCT00567554
560	217	Cyclophosphamide + Docetaxel + Trastuzumab	NCT01275677
561	72	Cyclophosphamide + Doxorubicin (AC)
562	277	Cyclophosphamide + Doxorubicin + Epirubicin + Tamoxifen	NCT00002529
563	278	Cyclophosphamide + Doxorubicin + Epirubicin + Toremifene	NCT00002529
564	955	Cyclophosphamide + Doxorubicin + Etoposide + Fludarabine + Interferon alpha 2a + Prednisone	NCT00140569
565	631	Cyclophosphamide + Doxorubicin + Etoposide + Hydrocortisone + Leucovorin + Methotrexate + Prednisone + Rituximab + Vincristine	NCT01595048
566	632	Cyclophosphamide + Doxorubicin + Etoposide + Hydrocortisone + Leucovorin + Methotrexate + Prednisone + Vincristine	NCT01595048
567	459	Cyclophosphamide + Doxorubicin + Etoposide + Ifosfamide + Topotecan + Vincristine	NCT01231906
568	458	Cyclophosphamide + Doxorubicin + Etoposide + Ifosfamide + Vincristine	NCT01231906
569	964	Cyclophosphamide + Doxorubicin + Etoposide + Prednisolone + Rituximab + Vincristine (R-CHOEP)	NCT00129090
570	755	Cyclophosphamide + Doxorubicin + Etoposide + Prednisone + Procarbazine + Vincristine	NCT00433459
571	897	Cyclophosphamide + Doxorubicin + Etoposide + Prednisone + Rituximab (R-CEOP)	NCT01852435
572	227	Cyclophosphamide + Doxorubicin + Etoposide + Vincristine	NCT00002610
573	881	Cyclophosphamide + Doxorubicin + Ibrutinib + Prednisone + Vincristine	NCT01855750
574	902	Cyclophosphamide + Doxorubicin + Interferon alpha 2b + Prednisone + Rituximab + Vincristine	NCT00209209
575	400	Cyclophosphamide + Doxorubicin + Ixabepilone	NCT00789581
576	198	Cyclophosphamide + Doxorubicin + Lapatinib + Paclitaxel	NCT00486668
577	199	Cyclophosphamide + Doxorubicin + Lapatinib + Paclitaxel + Trastuzumab	NCT00486668
578	288	Cyclophosphamide + Doxorubicin + Octreotide + Tamoxifen	NCT00002967
579	9	Cyclophosphamide + Doxorubicin + Paclitaxel
580	4	Cyclophosphamide + Doxorubicin + Prednisone + Rituximab + Vincristine (R-CHOP)
581	160	Cyclophosphamide + Doxorubicin + Tamoxifen	NCT00002582
582	13	Cyclophosphamide + Doxorubicin + Vincristine (CAV)	NCT00004188
583	71	Cyclophosphamide + Epirubicin (EC)
584	243	Cyclophosphamide + Epirubicin + Gemcitabine + Paclitaxel	NCT00039546
585	319	Cyclophosphamide + Epirubicin + Ibandronat + Paclitaxel	NCT00196872
586	242	Cyclophosphamide + Epirubicin + Paclitaxel	NCT00039546
587	434	Cyclophosphamide + Epirubicin + Temsilifene	NCT00099281
588	34	Cyclophosphamide + Epirubicin + Vincristine (EPICO)
589	734	Cyclophosphamide + Etoposide + Methotrexate + Pegaspargase + Vincristine	NCT01406756
590	731	Cyclophosphamide + Etoposide + Pegaspargase + Vincristine	NCT01406756
591	786	Cyclophosphamide + Filgrastim + Fludarabine + Methotrexate + Rituximab + Tacrolimus	NCT00096460
592	849	Cyclophosphamide + Filgrastim + Fludarabine + Oblimersen	NCT00024440
593	664	Cyclophosphamide + Fludarabine	NCT00003764
594	64	Cyclophosphamide + Fludarabine + Mitoxantrone + Rituximab (R-FCM)
595	952	Cyclophosphamide + Fludarabine + Ofatumumab	NCT00824265
596	779	Cyclophosphamide + Fludarabine + Rituximab	NCT00254163
597	228	Cyclophosphamide + Goserelin	NCT00068601
598	878	Cyclophosphamide + Ibritumomab tiuxetan + Prednisone + Rituximab + Vincristine	NCT00384111
599	607	Cyclophosphamide + IMA901 + Sargramostim	NCT01265901
600	716	Cyclophosphamide + Methotrexate + Sirolimus + Tacrolimus + Thiotepa	NCT00382109
601	717	Cyclophosphamide + Methotrexate + Tacrolimus + Thiotepa	NCT00382109
602	789	Cyclophosphamide + Mitoxantrone + Prednisolone + Vincristine	NCT00002576
603	841	Cyclophosphamide + Mitoxantrone + Prednisone + Rituximab + Vincristine	NCT00088530
604	780	Cyclophosphamide + Pentostatin + Rituximab	NCT00254163
605	840	Cyclophosphamide + Pixantrone + Prednisone + Rituximab + Vincristine	NCT00088530
606	691	Cyclophosphamide + Prednisolone + Melphalan	NCT00003603
607	879	Cyclophosphamide + Prednisone + Rituximab + Vincristine (CHOP)
608	678	Cyclophosphamide + Topotecan + Vincristine	NCT00003958
609	872	Cyclophosphosphamide + Etoposide + Ifosfamide + Methotrexate + Pirarubicin + Prednisone + Vincristine	NCT01746992
610	657	Cytarabine + Daunorubicin + Dexamethasone + Filgrastim + Hydrocortisone + Idarubicin + Methotrexate + Thioguanine	NCT00002798
611	660	Cytarabine + Daunorubicin + Dexamethasone + Filgrastim + Idarubicin + Thioguanine	NCT00002798
612	545	Cytarabine + Daunorubicin + Etoposide	NCT00006363
613	599	Cytarabine + Daunorubicin + Etoposide + Sorafenib	NCT01371981
614	546	Cytarabine + Daunorubicin + Etoposide + Valspodar	NCT00006363
615	938	Cytarabine + Daunorubicin + Filgrastim + Fludarabine + Idarubicin	NCT00209833
616	812	Cytarabine + Daunorubicin + Gemtuzumab ozogamicin	NCT00121303
617	934	Cytarabine + Daunorubicin + Idarubicin + Mitoxantrone + Tretinoin	NCT00180128
618	626	Cytarabine + Daunorubicin + Midostaurin	NCT00651261
619	668	Cytarabine + Daunorubicin + Zosuquidar	NCT00046930
620	968	Cytarabine + Dexamethason + Idarubicin + Methotrexate	NCT01366898
621	706	Cytarabine + Dexamethasone + Etoposide + Hydrocortisone + Idarubicin + Ifosfamide + Leucovorin + MESNA + Methotrexate + Pegaspargase + Thioguanine + Vincristine	NCT00002816
622	944	Cytarabine + Dexamethasone + Rituximab	NCT01449344
623	602	Cytarabine + Etoposide	NCT01371981
624	548	Cytarabine + Etoposide + Filgrastim	NCT00006363
625	969	Cytarabine + Etoposide + Filgrastim + Gemtuzumab ozogamicin + Idarubicin + Tretinoin	NCT00893399
626	688	Cytarabine + Etoposide + Filgrastim + Idarubicin	NCT00002868
627	941	Cytarabine + Etoposide + Filgrastim + Idarubicin + Tretinoin	NCT00151242
628	689	Cytarabine + Etoposide + Gemtuzumab ozogamicin + Idarubicin + Mitoxantrone	NCT00052299
629	702	Cytarabine + Etoposide + Idarubicin	NCT00002517
630	782	Cytarabine + Etoposide + Idarubicin + Mitoxantrone	NCT00002719
631	947	Cytarabine + Etoposide + Idarubicin + Mitoxantrone + Tretinoin	NCT00151255
632	720	Cytarabine + Etoposide + Lintuzumab + Mitoxantrone	NCT00006045
633	701	Cytarabine + Etoposide + Mitoxantrone	NCT00002517
634	954	Cytarabine + Fludarabine + Gemtuzumab ozogamicin + Idarubicin	NCT00909168
635	927	Cytarabine + Fludarabine + Topotecan	NCT00488709
636	768	Cytarabine + Hydroxyurea + Interferon alpha 2a	NCT00055874
637	845	Cytarabine + Hydroxyurea + Interferon alpha 2a	NCT00002771
638	723	Cytarabine + Idarubicin + Mercaptopurine + Methotrexate + Mitoxantrone + Tretinoin	NCT00866918
639	961	Cytarabine + Idarubicin + Mitoxantrone + Tretinoin	NCT00408278
640	703	Cytarabine + Idarubicin + Vorinostat	NCT01802333
641	767	Cytarabine + Imatinib	NCT00055874
642	854	Cytarabine + Interferon alpha 2a	NCT00006343
643	699	Cytarabine + Laromustine	NCT00112554
644	950	Cytarabine + Lomustine	NCT00480064
645	600	Cytarabine + Mitoxantrone	NCT01371981
646	920	Cytarabine + Treosulfan	NCT00779714
647	761	Cytarabine + Vosaroxin	NCT01191801
648	742	Dabrafenib + Trametinib	NCT01597908
649	896	Dacarabazine + Interferon alpha 2b	NCT01359956
650	882	Dacarabazine + Ipilimumab	NCT01721746
651	871	Dacarbazine + Docetaxel + Etoposide + Gemcitabine + Ifosfamide + Trabectedin	NCT01710176
652	138	Dacarbazine + Doxorubicin + Filgrastim + Ifosfamide (IFADIC + Filgrastim)
653	141	Dacarbazine + Fotemustin
654	895	Dacarbazine + Fotemustine	NCT01359956
655	781	Dacarbazine + Oblimersen	NCT00016263
656	921	Dacarbazine + Temozolomide	NCT00395070
657	416	Dactinomycin + Doxorubicin + Etoposide + Ifosfamide + Vincristine	NCT00020566
658	351	Dactinomycin + Doxorubicin + Vincristine (VAD)	NCT00047138
659	47	Dactinomycin + Ifosfamide + Vincristine (VAI)
660	529	Dactinomycin + Methotrexate	NCT01823315
661	226	Dactinomycin + Vincristine	NCT00945009
662	426	Dasatinib + Docetaxel + Prednisone	NCT00744497
663	890	Decitabine + Sapacitabine	NCT01303796
664	96	Dexamethasone + Doxorubicin + Lenalidomide (RAD)
665	318	Dexamethasone + Doxorubicin + Trabectedin	NCT01846611
666	583	Dexamethasone + Doxorubicin + Valspodar + Vincrisitne	NCT00002878
667	806	Dexamethasone + Fludarabine + Interferon alpha 2b + Mitoxantrone + Rituximab	NCT00577993
668	803	Dexamethasone + Fludarabine + Mitoxantrone	NCT00006250
669	867	Dexamethasone + Ixazomib + Lenalidomide	NCT01564537
670	94	Dexamethasone + Lenalidomide (LDex)
671	745	Dexamethasone + Lenalidomide + Elotuzumab	NCT01335399
672	612	Dexamethasone + Leucovorin + Mercaptopurine + Methotrexate + Vincristine	NCT00005596
673	144	Dexamethasone + Leucovorin + Methotrexate
674	625	Dexamethasone + Mercaptopurine + Methotrexate	NCT00408005
675	624	Dexamethasone + Mercaptopurine + Methotrexate + Nelarabine + Vincristine	NCT00408005
676	623	Dexamethasone + Mercaptopurine + Methotrexate + Vincristine	NCT00707083
677	861	Dexamethasone + Pirarubicin + Thalidomide	NCT01249690
678	718	Dexamethasone + Pomalidomide	NCT01311687
679	93	Dexamethasone + Thalidomid
680	877	Dexamethasone + Vincristine	NCT00411541
681	777	Dimesna + Docetaxel	NCT00966914
682	778	Dimesna + Paclitaxel	NCT00966914
683	423	Docetaxel + Doxorubicin	NCT00091442
684	650	Docetaxel + Endostatin	NCT00813332
685	428	Docetaxel + Endostatin + Epirubicin	NCT01479036
686	79	Docetaxel + Epirubicin (ET)
687	308	Docetaxel + Epirubicin + Tamoxifen	NCT00010140
688	241	Docetaxel + Estramustine	NCT00004001
689	261	Docetaxel + Ganetespib	NCT01348126
690	310	Docetaxel + Gefitinib	NCT00088907
691	75	Docetaxel + Gemcitabine
692	263	Docetaxel + Gemcitabine + Pemetrexed	NCT01774578
693	295	Docetaxel + Gemcitabine + Vinorelbine	NCT00079287
694	267	Docetaxel + Gimeracil + Oteracil + Tegafur	NCT00287768
695	154	Docetaxel + Goserelin	NCT00430183
696	188	Docetaxel + Infliximab	NCT00040885
697	403	Docetaxel + Lenalidomide + Prednisone	NCT00988208
698	153	Docetaxel + Leuprolide	NCT00430183
699	412	Docetaxel + Mitoxantrone	NCT00002544
700	884	Docetaxel + Nedaplatin	NCT01479504
701	605	Docetaxel + Nintedanib	NCT00805194
702	60	Docetaxel + Oxaliplatin
703	542	Docetaxel + Pemetrexed	NCT01442909
704	410	Docetaxel + Pertuzumab + Trastuzumab	NCT00567190
705	124	Docetaxel + Prednison
706	345	Docetaxel + Ramucirumab	NCT00703326
707	161	Docetaxel + St. John's wort	NCT00041171
708	384	Docetaxel + Sunitinib	NCT00393939
709	597	Docetaxel + Talabostat	NCT00243204
710	85	Docetaxel + Trastuzumab
711	340	Docetaxel + Vadimezan	NCT00738387
712	358	Docetaxel + Vandetanib	NCT00312377
713	446	Docetaxel + Vinorelbine	NCT00345059
714	526	Docetaxel + Vitamin D2	NCT00944424
715	375	Docetaxel + Zibotentan	NCT00617669
716	584	Doxifluridine + mistletoe extract	NCT01401075
717	202	Doxorubicin + Estramustine + Ketoconazole + Vinblastine	NCT00024167
718	46	Doxorubicin + Etoposide + Ifosfamide + Vincristine (VIDE)
719	135	Doxorubicin + Filgrastim + Ifosfamide + MESNA (IA)
720	105	Doxorubicin + Ifosfamide
721	637	Doxorubicin + Interferon alpha 2a + Melphalan + Prednisone + Vincristine	NCT00002548
722	635	Doxorubicin + Melphalan + Prednisone + Vincristine	NCT00002548
723	737	Doxorubicin + Mercaptopurine + Methotrexate + Prednisone + Vinblastine	NCT00059839
724	736	Doxorubicin + Mercaptopurine + Methotrexate + Prednisone + Vincristine	NCT00059839
725	491	Doxorubicin + Mitomycin C + Sorafenib	NCT01004978
726	519	Doxorubicin + Paclitaxel + Topotecan	NCT00976911
727	817	Doxorubicin + Ranpirnase	NCT00003034
728	377	Doxorubicin + Sorafenib	NCT01015833
729	855	Doxorubicin + TH-302	NCT01440088
730	651	Doxorubicin + Trabectedin	NCT01189253
731	405	Doxorubicin + Vintafolide	NCT01170650
732	401	Eflornithine + Sulindac	NCT01483144
733	833	Elesclomol + Paclitaxel	NCT00522834
734	555	Epirubicin + Etoposide + Ifosfamide	NCT00658580
735	137	Epirubicin + Filgrastim + Ifosfamid
736	443	Epirubicin + Topotecan	NCT00312988
737	527	Erlotinib + Figitumumab	NCT00673049
738	114	Erlotinib + Gemcitabine
739	492	Erlotinib + Onartuzumab	NCT01456325
740	543	Erlotinib + Sunitinib	NCT00457392
741	371	Erlotinib + Tivantinib	NCT01244191
742	393	Etodolac + Propranolol	NCT00888797
743	752	Etoposide + Idarubicin + Mercaptopurine + Methotrexate + Mitoxantrone + Thioguanine + Tretinoin	NCT00002701
744	107	Etoposide + Ifosfamide
745	864	Etoposide + Ifosfamide + Methotrexate	NCT00180908
746	551	Etoposide + Temozolomide	NCT00749723
747	552	Etoposide + Temozolomide + Trofosfamide	NCT00749723
748	422	Everolimus + Exemestane	NCT01626222
749	692	Everolimus + Interferon alpha 2a	NCT00065468
750	427	Everolimus + Letrozole	NCT01231659
751	503	Everolimus + Octreotide	NCT00412061
752	363	Everolimus + Paclitaxel	NCT00567554
753	245	Everolimus + Trastuzumab + Vinorelbine	NCT01007942
754	314	Exatacan + Gemcitabine	NCT00023972
755	566	Exemestane + Lapatinib + Trastuzumab	NCT01160211
756	184	Exemestane + Tamoxifen + Triptorelin	NCT00066807
757	567	Exemestane + Trastuzumab	NCT01160211
758	156	Exemestane + Triptorelin	NCT00066690
759	270	Farletuzumab + Paclitaxel	NCT00738699
760	347	Fenretinid + Tamoxifen	NCT00002646
761	257	Fludarabine + Melphalan	NCT00003816
762	65	Fludarabine + Mitoxantron
763	933	Fludarabine + Mitoxantrone + Rituximab	NCT00774826
764	811	Fludarabine + Pixantrone + Rituximab	NCT00551239
765	610	Fludarabine + Rituximab	NCT00513747
766	856	Fludarabine + Thiotepa + Treosulfan	NCT01423500
767	336	Flutamide + Goserelin + Hydrocortisone + Suramin	NCT00002881
768	18	FOLFIRI
769	276	FOLFIRI + Aflibercept	NCT00561470
770	487	FOLFIRI + Bevacizumab	NCT00973609
771	372	FOLFIRI + Bevacizumab + Capecitabine	NCT00797485
772	330	FOLFIRI + Bevacizumab + Panitumumab	NCT00115765
773	364	FOLFIRI + Capecitabine	NCT00068692
774	265	FOLFIRI + Celecoxib	NCT00064181
775	212	FOLFIRI + Cetuximab	NCT00079274
776	266	FOLFIRI + Melphalan	NCT00020501
777	528	FOLFIRI + Panitumumab	NCT00339183
778	490	FOLFIRI + Ramucirumab	NCT00932893
779	209	FOLFIRI + Semaxanib	NCT00021281
780	473	FOLFIRI + Sunitinib	NCT00457691
781	19	FOLFOX
782	509	FOLFOX + Aflibercept	NCT01646554
783	231	FOLFOX + Bevacizumab	NCT01279681
784	297	FOLFOX + Bevacizumab + Mitomycin C	NCT01167725
785	329	FOLFOX + Bevacizumab + Panitumumab	NCT00115765
786	365	FOLFOX + Capecitabine	NCT00068692
787	414	FOLFOX + Cediranib	NCT00384176
788	208	FOLFOX + Celecoxib	NCT01150045
789	211	FOLFOX + Cetuximab	NCT00079274
790	298	FOLFOX + Cetuximab + Mitomycin C	NCT01167725
791	580	FOLFOX + Docetaxel (FLOT)	NCT01216644
792	505	FOLFOX + Onartuzumab	NCT01662869
793	595	FOLFOX + Regorafenib	NCT01786538
794	321	FOLFOX + Vatalanib	NCT00056446
795	213	FOLFOXIRI	NCT00079274
796	229	FOLFOXIRI + Bevacizumab	NCT00265850
797	230	FOLFOXIRI + Bevacizumab + Cetuximab	NCT00265850
798	214	FOLFOXIRI + Cetuximab	NCT00079274
799	175	Fulvestrant + Lapatinib	NCT00390455
800	883	Galiximab + Rituximab	NCT00363636
801	630	Ganitumumab + Gemcitabine	NCT01231347
802	700	Gefitinib + Raltitrexed	NCT00234429
803	389	Gemcitabine + Gimeracil + Oteracil + Tegafur	NCT00498225
804	463	Gemcitabine + GV1001	NCT00358566
805	554	Gemcitabine + Ifosfamide	NCT00622349
806	507	Gemcitabine + Irinotecan	NCT00192712
807	129	Gemcitabine + Lonafarnib
808	391	Gemcitabine + Mastinib	NCT00789633
809	956	Gemcitabine + Oxaliplatin + Rituximab	NCT01670370
810	76	Gemcitabine + Paclitaxel
811	475	Gemcitabine + Pemetrexed	NCT01656551
812	437	Gemcitabine + Pertuzumab	NCT01684878
813	804	Gemcitabine + Pralatrexate + Romidepsin	NCT01482962
814	346	Gemcitabine + Rigosertib	NCT01360853
815	888	Gemcitabine + Rituximab	NCT01321541
816	461	Gemcitabine + Rubitecan	NCT00113256
817	312	Gemcitabine + Sorafenib	NCT00352859
818	296	Gemcitabine + Tacedinaline	NCT00005093
819	746	Gemcitabine + TH-302	NCT01746979
820	272	Gemcitabine + Tipifarnib	NCT00005648
821	444	Gemcitabine + Topotecan	NCT00312988
822	970	Gemcitabine + Trastuzumab	NCT00440622
823	24	Gemcitabine + Vinorelbine
824	115	GEMOX
825	924	GEMOX + Erlotinib	NCT01149122
826	357	Gimeracil + Irinotecan + Oteracil + Tegafur	NCT00316745
827	348	Gimeracil + Oteracil + Oxaliplatin + Tegafur	NCT01795027
828	465	Gimeracil + Oteracil + Tegafur	NCT01655992
829	324	Gimeracil + Polysaccharide-K + Oteracil + Tegafur	NCT00687843
830	275	Goserelin + Leuprolide + Thalidomide	NCT00004635
831	726	Hydrocortisone + Mercaptopurine + Methotrexate + Vincristine	NCT01406756
832	836	Hydroxyurea + Imatinib	NCT01540136
833	942	Ibritumomab tiuxetan + Rituximab	NCT00057343
834	939	Idarubicin + Mercaptopurine + Methotrexate + Tretinoin	NCT00482833
835	758	Idelalisib + Rituximab	NCT01539512
836	248	Ifosfamide + Paclitaxel	NCT00954174
837	766	Imatinib + Interferon alpha 2a	NCT00055874
838	963	Imatinib + Nilotinib	NCT01819389
839	533	Imatinib + Vinorelbine	NCT00372476
840	709	Iniparib + Irinotecan	NCT01593228
841	710	Iniparib + Paclitaxel	NCT01593228
842	708	Iniparib + Topotecan	NCT01593228
843	951	Inotuzumab ozogamicin + Rituximab	NCT00562965
844	478	Interferon alpha 2a + Isotretinoin + Vitamin E	NCT00054561
845	673	Interferon alpha 2a + Naptumomab estafenatox	NCT00420888
846	945	Interferon alpha 2a + Nilotinib	NCT01220648
847	929	Interferon alpha 2a + Rituximab	NCT01609010
848	764	Interferon alpha 2a + Temozolomide	NCT01765088
849	591	Interferon alpha 2b + Octreotide	NCT00569127
850	367	Interferon alpha 2b + Thalidomide	NCT00005966
851	885	Ipilimumab + Nivolumab	NCT01844505
852	430	Irinotecan + Nimotuzumab	NCT01813253
853	246	Irinotecan + Panitumumab	NCT00389870
854	572	Isotretinoin + Procarbazine	NCT00003564
855	394	Isotretinoin + Vitamin E	NCT00003599
856	350	Lapatinib + Letrozole	NCT00073528
857	253	Lapatinib + Paclitaxel	NCT00770809
858	252	Lapatinib + Paclitaxel + Trastuzumab	NCT00770809
859	413	Lapatinib + Trastuzumab	NCT00490139
860	304	Leflunomide + Mitoxantrone + Prednisone	NCT00004071
861	844	Lenalidomide + Rituximab	NCT01476787
862	302	Letrozole + Palbociclib	NCT01740427
863	404	Letrozole + Temsirolimus	NCT00083993
864	618	Leucovorin + Mercaptopurine + Methotrexate + Vincristine	NCT00408005
865	617	Leucovorin + Methotrexate + Pegaspargase + Vincristine	NCT00408005
866	353	Leucovorin + Polysaccharide-K + Tegafur + Uracil	NCT00497107
867	450	Lomustine + Procarbazine + Thioguanine + Vincristine	NCT00002944
868	142	Lomustine + Procarbazine + Vincristine
869	538	Lomustine + Temozolomide	NCT00004259
870	674	Melphalan + Prednisone + Lenalidomide	NCT00602641
871	91	Melphalan + Prednisone + Thalidomide (MPT)
872	611	Melphalan + Thalidomide	NCT00028886
873	729	Mercaptopurine + Methotrexate + Prednisone + Vincristine	NCT01406756
874	925	Mercaptopurine + Prednisone + Vinblastine	NCT00488605
875	862	Mitotane + Streptozotocin	NCT00094497
876	303	Mitoxantrone + Prednisone	NCT00004071
877	419	Mitoxantrone + Prednisone + Prinomastat	NCT00003343
878	754	Nintedanib + Pemetrexed	NCT00806819
879	287	Octreotide + Tamoxifen	NCT00002967
880	477	Orteronel + Prednisone	NCT01193244
881	42	Oxaliplatin + Raltitrexed (TOMOX)
882	435	Paclitaxel + Pertuzumab	NCT01572038
883	677	Paclitaxel + Ramucirumab	NCT01170663
884	343	Paclitaxel + Saracatinib	NCT01196741
885	402	Paclitaxel + Sunitinib	NCT00373256
886	385	Paclitaxel + Topotecan	NCT00803062
887	84	Paclitaxel + Trastuzumab
888	149	Paclitaxel + Trebananib	NCT01204749
889	892	Pazopanib + Sorafenib	NCT01613846
890	472	Pemetrexed + Talabostat	NCT00290017
891	488	Pemetrexed + Vandetanib	NCT00418886
892	436	Pertuzumab + Topotecan	NCT01684878
893	489	Pertuzumab + Trastuzumab	NCT01120184
894	887	Pixantrone + Rituximab	NCT01321541
895	484	Pravastatin + Sorafenib	NCT01075555
896	502	Prednisone + Sunitinib	NCT00676650
897	582	Rindopepimut + Sargramostim	NCT01480479
898	147	Selenium + Vitamin E	NCT00006392
899	875	Sorafenib + Sunitinib	NCT01481870
900	456	Tamoxifen + Tegafur + Uracil	NCT00152178
901	293	Tamoxifen + Trastuzumab	NCT00053339
902	155	Tamoxifen + Triptorelin	NCT00066690
903	564	Tariquidar + Vinorelbine	NCT00042315
904	40	TEGAFIRI
905	41	TEGAFOX
906	86	Trastuzumab + Vinorelbine
907	39	XELOX
908	151	XELOX + Bevacizumab	NCT01279681
909	515	XELOX + Bevacizumab + Cetuximab	NCT00208546
910	421	XELOX + Cediranib	NCT00399035
911	163	XELOX + Floxuridine	NCT00268463

## Sheet: 243 Drug_166 target pairs
243 drug combinations				166 target pairs
drug A	drug B	target A	target B	target A	target B
5-Fluouracil	Celecoxib	TYMS	PDPK1	ABL1	ATIC
5-Fluouracil	Everolimus	TYMS	MTOR	ABL1	BRAF
5-Fluouracil	Gimeracil	TYMS	DPYD	ABL1	ERBB2
5-Fluouracil	Ibandronate	TYMS	FDPS	ABL1	FDPS
5-Fluouracil	Iniparib	TYMS	PARP1	ABL1	GART
5-Fluouracil	Neratinib	TYMS	KDR	ABL1	MTOR
5-Fluouracil	Ramucirumab	TYMS	KDR	ABL1	PARP1
5-Fluouracil	Sorafenib	TYMS	BRAF	ABL1	PDPK1
5-Fluouracil	Sunitinib	TYMS	KDR	ABL1	PIK3CB
5-Fluouracil	Tegafur	TYMS	DPYD	ABL1	PIK3CD
5-Fluouracil	Temsirolimus	TYMS	MTOR	ABL1	RAF1
5-Fluouracil	Uracil	TYMS	DPYD	ABL1	RRM1
5-Fluouracil	Zoledronic acid	TYMS	FDPS	ABL1	TYMS
Bevacizumab	Celecoxib	VEGFA	PDPK1	ATIC	BCL2
Bevacizumab	CT-P6	VEGFA	ERBB2	ATIC	BRAF
Bevacizumab	DLBS1425	VEGFA	PIK3CD	ATIC	FDPS
Bevacizumab	Everolimus	VEGFA	MTOR	ATIC	KDR
Bevacizumab	Imatinib	VEGFA	PDGFRA	ATIC	PARP1
Bevacizumab	Lapatinib	VEGFA	ERBB2	ATIC	PDGFRA
Bevacizumab	Neratinib	VEGFA	ERBB2	ATIC	PTGS2
Bevacizumab	Pemetrexed	VEGFA	ATIC	ATIC	RAF1
Bevacizumab	Pertuzumab	VEGFA	ERBB2	ATIC	TUBB
Bevacizumab	Ramucirumab	VEGFA	KDR	ATIC	VEGFA
Bevacizumab	Sorafenib	VEGFA	BRAF	ATIC	DPYD
Bevacizumab	Sunitinib	VEGFA	KDR	BCL2	BRAF
Bevacizumab	Temsirolimus	VEGFA	MTOR	BCL2	ERBB2
BKM120	Everolimus	PIK3CG	MTOR	BCL2	GART
BKM120	Iniparib	PIK3CG	PARP1	BCL2	KDR
BKM120	Temsirolimus	PIK3CG	MTOR	BCL2	TYMS
Capecitabine	Celecoxib	TYMS	PDPK1	BCL2	MTOR
Capecitabine	DLBS1425	TYMS	PIK3CD	BCL2	PARP1
Capecitabine	Everolimus	TYMS	MTOR	BCL2	PDGFRA
Capecitabine	Gimeracil	TYMS	DPYD	BCL2	PDGFRB
Capecitabine	Iniparib	TYMS	PARP1	BCL2	PDPK1
Capecitabine	Ramucirumab	TYMS	KDR	BCL2	PIK3CA
Capecitabine	Tegafur	TYMS	DPYD	BCL2	PIK3CB
Capecitabine	Temsirolimus	TYMS	MTOR	BCL2	PIK3CD
Capecitabine	Uracil	TYMS	DPYD	BCL2	PTGS2
Capecitabine	Zoledronic acid	TYMS	FDPS	BCL2	RAF1
Celecoxib	CT-P6	PDPK1	ERBB2	BCL2	TUBB
Celecoxib	DLBS1425	PDPK1	PIK3CD	BCL2	TUBB1
Celecoxib	Docetaxel	PDPK1	BCL2	BRAF	BRAF
Celecoxib	Everolimus	PDPK1	MTOR	BRAF	ERBB1
Celecoxib	Gemcitabine	PTGS2	RRM1	BRAF	ERBB2
Celecoxib	Gimeracil	PTGS2	DPYD	BRAF	FDPS
Celecoxib	Ibandronate	PDPK1	FDPS	BRAF	GART
Celecoxib	Iniparib	PDPK1	PARP1	BRAF	MTOR
Celecoxib	Lapatinib	PDPK1	ERBB2	BRAF	PARP1
Celecoxib	Leucovorin	PDPK1	TYMS	BRAF	PDGFRA
Celecoxib	Neratinib	PDPK1	ERBB2	BRAF	PDPK1
Celecoxib	Paclitaxel	PDPK1	BCL2	BRAF	PIK3CA
Celecoxib	Pemetrexed	PTGS2	ATIC	BRAF	PIK3CB
Celecoxib	Pertuzumab	PDPK1	ERBB2	BRAF	PIK3CD
Celecoxib	Ramucirumab	PTGS2	KDR	BRAF	PTGS2
Celecoxib	Sorafenib	PDPK1	BRAF	BRAF	TUBB
Celecoxib	Sunitinib	PTGS2	KDR	BRAF	TYMS
Celecoxib	Tegafur	PTGS2	DPYD	BRAF	VEGFA
Celecoxib	Temsirolimus	PDPK1	MTOR	DPYD	FDPS
Celecoxib	Trastuzumab	PDPK1	ERBB2	DPYD	GART
Celecoxib	Uracil	PTGS2	DPYD	DPYD	PIK3CD
Celecoxib	Vinflunine	PDPK1	TUBB	DPYD	PTGS2
Celecoxib	Vinorelbine	PDPK1	TUBB	DPYD	RAF1
Celecoxib	Zoledronic acid	PDPK1	FDPS	DPYD	TYMS
CT-P6	DLBS1425	ERBB2	PIK3CD	ERBB2	KDR
CT-P6	Docetaxel	ERBB2	BCL2	ERBB2	MTOR
CT-P6	Everolimus	ERBB2	MTOR	ERBB2	PARP1
CT-P6	Imatinib	ERBB2	ABL1	ERBB2	PDGFRA
CT-P6	Iniparib	ERBB2	PARP1	ERBB2	PDGFRB
CT-P6	Ramucirumab	ERBB2	KDR	ERBB2	PDPK1
CT-P6	Sorafenib	ERBB2	BRAF	ERBB2	PIK3CD
CT-P6	Sunitinib	ERBB2	KDR	ERBB2	RAF1
CT-P6	Temsirolimus	ERBB2	MTOR	ERBB2	VEGFA
DLBS1425	Docetaxel	PIK3CA	BCL2	FDPS	GART
DLBS1425	Everolimus	PIK3CA	MTOR	FDPS	KDR
DLBS1425	Gemcitabine	PIK3CD	TYMS	FDPS	MTOR
DLBS1425	Gimeracil	PIK3CD	DPYD	FDPS	PARP1
DLBS1425	Ibandronate	PIK3CB	FDPS	FDPS	PDGFRA
DLBS1425	Imatinib	PIK3CB	ABL1	FDPS	PDGFRB
DLBS1425	Iniparib	PIK3CA	PARP1	FDPS	PDPK1
DLBS1425	Lapatinib	PIK3CD	ERBB2	FDPS	PIK3CB
DLBS1425	Leucovorin	PIK3CD	TYMS	FDPS	PIK3CD
DLBS1425	Neratinib	PIK3CD	ERBB2	FDPS	PTGS2
DLBS1425	Paclitaxel	PIK3CA	BCL2	FDPS	RAF1
DLBS1425	Pemetrexed	PIK3CB	GART	FDPS	RRM1
DLBS1425	Pertuzumab	PIK3CD	ERBB2	FDPS	TUBB
DLBS1425	Ramucirumab	PIK3CD	KDR	FDPS	TUBB1
DLBS1425	Sorafenib	PIK3CA	BRAF	FDPS	TYMS
DLBS1425	Sunitinib	PIK3CD	KDR	GART	KDR
DLBS1425	Tegafur	PIK3CD	DPYD	GART	MTOR
DLBS1425	Temsirolimus	PIK3CA	MTOR	GART	PARP1
DLBS1425	Trastuzumab	PIK3CD	ERBB2	GART	PDGFRB
DLBS1425	Uracil	PIK3CD	DPYD	GART	PDPK1
DLBS1425	Zoledronic acid	PIK3CB	FDPS	GART	PIK3CB
Docetaxel	Everolimus	BCL2	MTOR	GART	PIK3CD
Docetaxel	Ibandronate	TUBB1	FDPS	GART	PTGS2
Docetaxel	Imatinib	BCL2	PDGFRA	GART	RAF1
Docetaxel	Iniparib	BCL2	PARP1	GART	RRM1
Docetaxel	Neratinib	BCL2	ERBB2	GART	TUBB
Docetaxel	Pemetrexed	TUBB1	GART	GART	TUBB1
Docetaxel	Sorafenib	TUBB1	RAF1	KDR	MTOR
Docetaxel	Temsirolimus	BCL2	MTOR	KDR	PARP1
Docetaxel	Vinflunine	BCL2	TUBB	KDR	PDGFRA
Docetaxel	Vinorelbine	BCL2	TUBB	KDR	PDGFRB
Everolimus	Gemcitabine	MTOR	TYMS	KDR	PDPK1
Everolimus	Ibandronate	MTOR	FDPS	KDR	PIK3CD
Everolimus	Imatinib	MTOR	ABL1	KDR	PTGS2
Everolimus	Iniparib	MTOR	PARP1	KDR	TUBB
Everolimus	Lapatinib	MTOR	ERBB2	KDR	TYMS
Everolimus	Leucovorin	MTOR	TYMS	KDR	VEGFA
Everolimus	Neratinib	MTOR	ERBB2	MTOR	PARP1
Everolimus	Pemetrexed	MTOR	GART	MTOR	PDGFRA
Everolimus	Pertuzumab	MTOR	ERBB2	MTOR	PDGFRB
Everolimus	Ramucirumab	MTOR	KDR	MTOR	PDPK1
Everolimus	Sorafenib	MTOR	BRAF	MTOR	PIK3CA
Everolimus	Sunitinib	MTOR	KDR	MTOR	PIK3CB
Everolimus	Vinflunine	TUBB	MTOR	MTOR	PIK3CD
Everolimus	Zoledronic acid	MTOR	FDPS	MTOR	PIK3CG
Gemcitabine	Gimeracil	TYMS	DPYD	MTOR	RAF1
Gemcitabine	Ibandronate	RRM1	FDPS	MTOR	TUBB
Gemcitabine	Imatinib	RRM1	ABL1	MTOR	TYMS
Gemcitabine	Neratinib	TYMS	KDR	MTOR	VEGFA
Gemcitabine	Pemetrexed	RRM1	GART	PARP1	PDGFRA
Gemcitabine	Ramucirumab	TYMS	KDR	PARP1	PDGFRB
Gemcitabine	Sorafenib	RRM1	RAF1	PARP1	PDPK1
Gemcitabine	Sunitinib	TYMS	KDR	PARP1	PIK3CA
Gemcitabine	Tegafur	TYMS	DPYD	PARP1	PIK3CB
Gemcitabine	Temsirolimus	TYMS	MTOR	PARP1	PIK3CD
Gemcitabine	Uracil	TYMS	DPYD	PARP1	PIK3CG
Gemcitabine	Zoledronic acid	RRM1	FDPS	PARP1	PTGS2
Gimeracil	Ibandronate	DPYD	FDPS	PARP1	RAF1
Gimeracil	Leucovorin	DPYD	TYMS	PARP1	TUBB
Gimeracil	Pemetrexed	DPYD	GART	PARP1	TYMS
Gimeracil	Sorafenib	DPYD	RAF1	PDGFRA	PDPK1
Gimeracil	Zoledronic acid	DPYD	FDPS	PDGFRA	PIK3CD
Ibandronate	Imatinib	FDPS	ABL1	PDGFRA	RAF1
Ibandronate	Iniparib	FDPS	PARP1	PDGFRA	TUBB
Ibandronate	Leucovorin	FDPS	TYMS	PDGFRA	VEGFA
Ibandronate	Neratinib	FDPS	KDR	PDGFRB	PDPK1
Ibandronate	Pemetrexed	FDPS	TYMS	PDGFRB	PIK3CD
Ibandronate	Ramucirumab	FDPS	KDR	PDGFRB	TUBB
Ibandronate	Sorafenib	FDPS	BRAF	PDGFRB	VEGFA
Ibandronate	Sunitinib	FDPS	KDR	PDPK1	RAF1
Ibandronate	Tegafur	FDPS	DPYD	PDPK1	TUBB
Ibandronate	Temsirolimus	FDPS	MTOR	PDPK1	TUBB1
Ibandronate	Uracil	FDPS	DPYD	PDPK1	TYMS
Ibandronate	Vinflunine	FDPS	TUBB	PDPK1	VEGFA
Ibandronate	Vinorelbine	FDPS	TUBB	PDPK1	PIK3CA
5-Fluouracil	Imatinib	TYMS	ABL1	PDPK1	PIK3CD
Capecitabine	Imatinib	TYMS	ABL1	PDPK1	ATIC
Celecoxib	Imatinib	PDPK1	ABL1	PIK3CA	RAF1
Imatinib	Iniparib	ABL1	PARP1	PIK3CB	RAF1
Imatinib	Lapatinib	ABL1	ERBB2	PIK3CD	RAF1
Imatinib	Leucovorin	ABL1	TYMS	PIK3CD	TYMS
Imatinib	Neratinib	ABL1	ERBB2	PIK3CD	VEGFA
Imatinib	Paclitaxel	PDGFRA	BCL2	PTGS2	RAF1
Imatinib	Pemetrexed	ABL1	ATIC	PTGS2	RRM1
Imatinib	Pertuzumab	ABL1	ERBB2	PTGS2	TYMS
Imatinib	Ramucirumab	PDGFRB	KDR	RAF1	RRM1
Imatinib	Sorafenib	ABL1	BRAF	RAF1	TUBB
Imatinib	Temsirolimus	ABL1	MTOR	RAF1	TUBB1
Imatinib	Trastuzumab	ABL1	ERBB2	RAF1	TYMS
Imatinib	Vinflunine	PDGFRA	TUBB	RRM1	DPYD
Imatinib	Zoledronic acid	ABL1	FDPS	RRM1	ATIC
Iniparib	Lapatinib	PARP1	ERBB2	RRM1	MTOR
Iniparib	Leucovorin	PARP1	TYMS	RRM1	PDPK1
Iniparib	Neratinib	PARP1	ERBB2	TUBB	TUBB1
Iniparib	Paclitaxel	PARP1	BCL2
Iniparib	Pemetrexed	PARP1	GART
Iniparib	Pertuzumab	PARP1	ERBB2
Iniparib	Ramucirumab	PARP1	KDR
Iniparib	Sorafenib	PARP1	BRAF
Iniparib	Sunitinib	PARP1	KDR
Iniparib	Temsirolimus	PARP1	MTOR
Iniparib	Trastuzumab	PARP1	ERBB2
Iniparib	Vinflunine	PARP1	TUBB
Iniparib	Vinorelbine	PARP1	TUBB
Iniparib	Zoledronic acid	PARP1	FDPS
Lapatinib	Ramucirumab	ERBB2	KDR
Lapatinib	Sorafenib	ERBB2	BRAF
Lapatinib	Sunitinib	ERBB2	KDR
Lapatinib	Temsirolimus	ERBB2	MTOR
Leucovorin	Neratinib	TYMS	KDR
Leucovorin	Ramucirumab	TYMS	KDR
Leucovorin	Sorafenib	TYMS	BRAF
Leucovorin	Sunitinib	TYMS	KDR
Leucovorin	Tegafur	TYMS	DPYD
Leucovorin	Temsirolimus	TYMS	MTOR
Leucovorin	Uracil	TYMS	DPYD
Leucovorin	Zoledronic acid	TYMS	FDPS
Neratinib	Paclitaxel	ERBB2	BCL2
Neratinib	Pemetrexed	KDR	ATIC
Neratinib	Sorafenib	ERBB2	BRAF
Neratinib	Sunitinib	ERBB2	PDGFRA
Neratinib	Temsirolimus	ERBB2	MTOR
Neratinib	Vinflunine	KDR	TUBB
Neratinib	Vinorelbine	KDR	TUBB
Neratinib	Zoledronic acid	KDR	FDPS
Paclitaxel	Pemetrexed	TUBB1	GART
Paclitaxel	Ramucirumab	BCL2	KDR
Paclitaxel	Sorafenib	TUBB1	RAF1
Paclitaxel	Temsirolimus	BCL2	MTOR
Paclitaxel	Vinflunine	BCL2	TUBB
Paclitaxel	Vinorelbine	BCL2	TUBB
Paclitaxel	Zoledronic acid	TUBB1	FDPS
Pemetrexed	Ramucirumab	ATIC	KDR
Pemetrexed	Sorafenib	ATIC	BRAF
Pemetrexed	Sunitinib	ATIC	KDR
Pemetrexed	Tegafur	GART	DPYD
Pemetrexed	Temsirolimus	GART	MTOR
Pemetrexed	Uracil	GART	DPYD
Pemetrexed	Vinflunine	ATIC	TUBB
Pemetrexed	Vinorelbine	ATIC	TUBB
Pemetrexed	Zoledronic acid	ATIC	FDPS
Pertuzumab	Ramucirumab	ERBB2	KDR
Pertuzumab	Sorafenib	ERBB2	BRAF
Pertuzumab	Sunitinib	ERBB2	KDR
Pertuzumab	Temsirolimus	ERBB2	MTOR
Ramucirumab	Temsirolimus	KDR	MTOR
Ramucirumab	Trastuzumab	KDR	ERBB2
Ramucirumab	Vinflunine	KDR	TUBB
Ramucirumab	Vinorelbine	KDR	TUBB
Ramucirumab	Zoledronic acid	KDR	FDPS
Sorafenib	Sunitinib	RAF1	PDGFRA
Sorafenib	Tegafur	RAF1	DPYD
Sorafenib	Temsirolimus	BRAF	MTOR
Sorafenib	Trastuzumab	KDR	ERBB2
Sorafenib	Uracil	RAF1	DPYD
Sorafenib	Vinflunine	BRAF	TUBB
Sorafenib	Vinorelbine	BRAF	TUBB
Sorafenib	Zoledronic acid	BRAF	FDPS
Sunitinib	Temsirolimus	KDR	MTOR
Sunitinib	Trastuzumab	KDR	ERBB2
Sunitinib	Vinflunine	KDR	TUBB
Sunitinib	Vinorelbine	KDR	TUBB
Sunitinib	Zoledronic acid	KDR	FDPS
Tegafur	Zoledronic acid	DPYD	FDPS
Temsirolimus	Trastuzumab	MTOR	ERBB2
Temsirolimus	Vinflunine	TUBB	MTOR
Temsirolimus	Vinorelbine	TUBB	MTOR
Temsirolimus	Zoledronic acid	MTOR	FDPS
Uracil	Zoledronic acid	DPYD	FDPS
Vinflunine	Zoledronic acid	TUBB	FDPS
Vinorelbine	Zoledronic acid	TUBB	FDPS

## Sheet: Low toxicity drugs
SELECTED LOW TOXICITY DRUGS
drug A	drug B	target A	target B
Celecoxib	Iniparib	PDPK1	PARP1
Ibandronate	Celecoxib	FDPS	PDPK1/PTGS2
Ibandronate	Gimeracil	FDPS	DPYD
Zoledronic acid	Celecoxib	FDPS	PDPK1/PTGS2
Zoledronic acid	Gimeracil	FDPS	DPYD
